# Supplementary material for: An ortho­rhom­bic polymorph of 6-de­oxy-6-iodo-1,2:3,4-di-O-isopropyl­idene-α-d-galactopyran­oside
Source: Acta Crystallogr Sect E Struct Rep Online. 2009 Jul 25;65(Pt 8):o1999–2000. doi: 10.1107/S1600536809029031 (PMC2977305; doi:10.1107/S1600536809029031)
Supplement: Supplementary file 1 [file e-65-o1999-sup1.cif]

##############################################################################
###                                                                        ###
###        Electronic paper (Acta Crystallographica Section E)             ###
###                                                                        ###
##############################################################################
#                                                                            #
# This CIF contains the data in a paper accepted for publication in Acta     #
# Crystallographica Section E. It conforms to the requirements of Notes      #
# for Authors for Section E, and has been peer reviewed under the auspices   #
# of the IUCr Commission on Journals.                                        #
#                                                                            #
# Full details of the Crystallographic Information File format               #
# are given in the paper "The Crystallographic Information File (CIF):       #
# a New Standard Archive File for Crystallography" by S. R. Hall, F. H.      #
# Allen and I. D. Brown [Acta Cryst. (1991), A47, 655-685].                  #
#                                                                            #
# The current version of the core CIF dictionary is obtainable from          #
# ftp://ftp.iucr.org/pub/cif_core.dic. The current version number is 2.4.    #
#                                                                            #
# Software is freely available for graphical display of the structure(s) in  #
# this CIF.  For information consult the CIF home page http://www.iucr.org/  #
# cif/home.html                                                              #
#                                                                            #
# This file may be used for bona fide research purposes within the           #
# scientific community so long as proper attribution is given to the journal # 
# article from which it was obtained.                                        #
#                                                                            #
##############################################################################
                                             
data_global
_audit_creation_method     'form.cif (version 2.0)'
_journal_data_validation_number     ?
_journal_date_recd_electronic     2009-07-20
_journal_date_accepted     2009-07-22
_journal_name_full     'Acta Crystallographica, Section E'
_journal_year     2009
_journal_volume     65
_journal_issue      8
_journal_page_first     o1999
_journal_page_last     o2000
_journal_paper_category     QO
_journal_coeditor_code     TK2509
_publ_contact_author_name     'Prof. Fun, Hoong-Kun'
_publ_contact_author_address
;
      X-ray Crystallography Unit
      School of Physics
      Universiti Sains Malaysia
      11800 USM, Penang
      MALAYSIA
;
_publ_contact_author_email     'hkfun@usm.my'
_publ_contact_author_fax     '604 6579150'
_publ_contact_author_phone     '604 6533652'
_publ_section_title
;\
An orthorhombic polymorph of
6-deoxy-6-iodo-1,2:3,4-di-<i>O</i>-isopropylidene-\a-<i>D</i>-\
galactopyranoside
;
loop_
    _publ_author_name
    _publ_author_footnote
    _publ_author_address
    'Hoong-Kun Fun'
;
      Thomson Reuters Researcher ID: A-3561-2009.
;
;
      X-ray Crystallography Unit,
      School of Physics,
      Universiti Sains Malaysia,
      11800 USM, Penang,
      Malaysia
;
    'Wei-Ching Liew' ?
;
      X-ray Crystallography Unit,
      School of Physics,
      Universiti Sains Malaysia,
      11800 USM, Penang,
      Malaysia
;
    'Sankappa Rai' ?
;
     Syngene International Ltd,
     Biocon Park, Plot Nos. 2 & 3,
     Bommasandra 4th Phase, Jigani Link Rd,
     Bangalore 560 100, India
;
    'Prakash Shetty' ?
;
     Department of Printing,
     Manipal Institute of Technology,
     Manipal 576 104, India
;
    'Arun M. Isloor' ?
;
     Department of Chemistry,
     National Institute of Technology-Karnataka,
     Surathkal, Mangalore 575 025,
     India
;
data_I
_audit_creation_method     SHELXL-97
_chemical_name_systematic
;
6-deoxy-6-iodo-1,2:3,4-di-<i>O</i>-isopropylidene-\a-D-galactopyranoside
;
_chemical_name_common     ?
_chemical_formula_moiety     'C12 H19 I O5'
_chemical_formula_sum     'C12 H19 I O5'
_chemical_formula_iupac     'C12 H19 I O5'
_chemical_formula_weight     370.17
_chemical_melting_point     ?
_symmetry_cell_setting     Orthorhombic
_symmetry_space_group_name_H-M     'P 21 21 21'
_symmetry_space_group_name_Hall     'P 2ac 2ab'
loop_
    _symmetry_equiv_pos_as_xyz
    'x, y, z'
    '-x+1/2, -y, z+1/2'
    'x+1/2, -y+1/2, -z'
    '-x, y+1/2, -z+1/2'
_cell_length_a     7.35950(10)
_cell_length_b     11.5145(2)
_cell_length_c     16.9945(2)
_cell_angle_alpha     90
_cell_angle_beta     90
_cell_angle_gamma     90
_cell_volume     1440.13(4)
_cell_formula_units_Z     4
_cell_measurement_reflns_used     6517
_cell_measurement_theta_min     3.0
_cell_measurement_theta_max     30.1
_cell_measurement_temperature     100.00(10)
_exptl_crystal_description     'block'
_exptl_crystal_colour     'colourless'
_exptl_crystal_size_max     0.17
_exptl_crystal_size_mid     0.11
_exptl_crystal_size_min     0.11
_exptl_crystal_density_diffrn     1.707
_exptl_crystal_density_meas     ?
_exptl_crystal_density_method     'not measured'
_exptl_crystal_F_000     736
_exptl_absorpt_coefficient_mu     2.234
_exptl_absorpt_correction_type     multi-scan
_exptl_absorpt_process_details     '(<i>SADABS</i>; Bruker, 2005)'
_exptl_absorpt_correction_T_min     0.703
_exptl_absorpt_correction_T_max     0.785
_exptl_special_details
;
The crystal was placed in the cold stream of an Oxford Cyrosystems Cobra
open-flow nitrogen cryostat (Cosier & Glazer, 1986) operating at 100.0(1) K.
;
_diffrn_ambient_temperature     100.00(10)
_diffrn_radiation_type     MoK\a
_diffrn_radiation_wavelength     0.71073
_diffrn_radiation_source     'fine-focus sealed tube'
_diffrn_radiation_monochromator     graphite
_diffrn_measurement_device_type
;
Bruker SMART APEXII CCD area-detector
;
_diffrn_measurement_method     '\f and \w'
_diffrn_detector_area_resol_mean     ?
_diffrn_reflns_number     27359
_diffrn_reflns_av_R_equivalents     0.046
_diffrn_reflns_av_sigmaI/netI     0.050
_diffrn_reflns_theta_min     2.1
_diffrn_reflns_theta_max     37.5
_diffrn_reflns_theta_full     37.5
_diffrn_measured_fraction_theta_max     0.996
_diffrn_measured_fraction_theta_full     0.996
_diffrn_reflns_limit_h_min     -12
_diffrn_reflns_limit_h_max     12
_diffrn_reflns_limit_k_min     -19
_diffrn_reflns_limit_k_max     17
_diffrn_reflns_limit_l_min     -28
_diffrn_reflns_limit_l_max     29
_diffrn_standards_number     0
_diffrn_standards_interval_count     .
_diffrn_standards_interval_time     .
_diffrn_standards_decay_%     ?
_refine_special_details
;
Refinement of <i>F</i>^2^ against ALL reflections. The weighted <i>R</i>-factor
<i>wR</i> and goodness of fit <i>S</i> are based on <i>F</i>^2^, conventional
<i>R</i>-factors <i>R</i> are based on <i>F</i>, with <i>F</i> set to zero for
negative <i>F</i>^2^. The threshold expression of <i>F</i>^2^ >
\s(<i>F</i>^2^) is used only for calculating <i>R</i>-factors(gt) <i>etc</i>.
and is not relevant to the choice of reflections for refinement.
<i>R</i>-factors based on <i>F</i>^2^ are statistically about twice as large
as those based on <i>F</i>, and <i>R</i>- factors based on ALL data will be
even larger.
;
_reflns_number_total     7509
_reflns_number_gt     6211
_reflns_threshold_expression     I>2\s(I)
_refine_ls_structure_factor_coef     Fsqd
_refine_ls_matrix_type     full
_refine_ls_R_factor_all     0.048
_refine_ls_R_factor_gt     0.035
_refine_ls_wR_factor_gt     0.074
_refine_ls_wR_factor_ref     0.096
_refine_ls_goodness_of_fit_ref     1.07
_refine_ls_restrained_S_all     1.07
_refine_ls_number_reflns     7509
_refine_ls_number_parameters     167
_refine_ls_number_restraints     0
_refine_ls_hydrogen_treatment     constr
_refine_ls_weighting_scheme     calc
_refine_ls_weighting_details
         'calc w=1/[\s^2^(Fo^2^)+(0.0418P)^2^+0.1348P] where P=(Fo^2^+2Fc^2^)/3'
_atom_sites_solution_hydrogens     geom
_atom_sites_solution_primary     direct
_atom_sites_solution_secondary     difmap
_refine_ls_shift/su_max     0.003
_refine_ls_shift/su_mean     0.000
_refine_diff_density_max     0.87
_refine_diff_density_min     -1.24
_refine_ls_extinction_method     none
_refine_ls_extinction_coef     ?
_refine_ls_abs_structure_details     'Flack (1983), 3286 Friedel pairs'
_refine_ls_abs_structure_Flack     -0.020(19)
loop_
    _atom_type_symbol
    _atom_type_description
    _atom_type_scat_dispersion_real
    _atom_type_scat_dispersion_imag
    _atom_type_scat_source
    'C' 'C' 0.0033 0.0016
                         'International Tables Vol C Tables 4.2.6.8 and 6.1.1.4'
    'H' 'H' 0.0000 0.0000
                         'International Tables Vol C Tables 4.2.6.8 and 6.1.1.4'
    'I' 'I' -0.4742 1.8119
                         'International Tables Vol C Tables 4.2.6.8 and 6.1.1.4'
    'O' 'O' 0.0106 0.0060
                         'International Tables Vol C Tables 4.2.6.8 and 6.1.1.4'
_computing_data_collection     'APEX2 (Bruker, 2005)'
_computing_cell_refinement     'SAINT (Bruker, 2005)'
_computing_data_reduction     'SAINT (Bruker, 2005)'
_computing_structure_solution     'SHELXTL (Sheldrick, 2008)'
_computing_structure_refinement     'SHELXTL (Sheldrick, 2008)'
_computing_molecular_graphics     'SHELXTL (Sheldrick, 2008)'
_computing_publication_material
;
SHELXTL (Sheldrick, 2008) and PLATON (Spek, 2009)
;
loop_
    _atom_site_type_symbol
    _atom_site_label
    _atom_site_fract_x
    _atom_site_fract_y
    _atom_site_fract_z
    _atom_site_U_iso_or_equiv
    _atom_site_adp_type
    _atom_site_calc_flag
    _atom_site_refinement_flags
    _atom_site_occupancy
    _atom_site_disorder_assembly
    _atom_site_disorder_group
    I I1 0.48767(2) -0.062287(16) 0.585388(10) 0.02322(5) Uani d . 1 . .
    O O1 0.3941(3) 0.30650(19) 0.54871(11) 0.0202(4) Uani d . 1 . .
    O O2 0.4126(2) 0.41053(17) 0.66190(11) 0.0174(4) Uani d . 1 . .
    O O3 -0.0095(3) 0.31453(16) 0.74636(10) 0.0169(3) Uani d . 1 . .
    O O4 0.0869(3) 0.13209(18) 0.77122(12) 0.0181(4) Uani d . 1 . .
    O O5 0.2158(2) 0.16776(16) 0.61095(11) 0.0162(3) Uani d . 1 . .
    C C1 0.2269(3) 0.2856(2) 0.58845(16) 0.0166(4) Uani d . 1 . .
    H H1A 0.1256 0.3041 0.5532 0.020 Uiso calc R 1 . .
    C C2 0.4873(3) 0.4031(2) 0.58404(14) 0.0167(4) Uani d . 1 . .
    C C3 0.2281(3) 0.3722(2) 0.65788(15) 0.0166(4) Uani d . 1 . .
    H H3A 0.1476 0.4379 0.6466 0.020 Uiso calc R 1 . .
    C C4 0.1835(3) 0.3209(3) 0.73797(15) 0.0167(4) Uani d . 1 . .
    H H4A 0.2335 0.3710 0.7793 0.020 Uiso calc R 1 . .
    C C5 -0.0464(3) 0.2160(2) 0.79401(15) 0.0165(4) Uani d . 1 . .
    C C6 0.2485(3) 0.1941(2) 0.75132(13) 0.0152(5) Uani d . 1 . .
    H H6A 0.3359 0.1907 0.7948 0.018 Uiso calc R 1 . .
    C C7 0.3309(3) 0.1412(2) 0.67660(15) 0.0165(5) Uani d . 1 . .
    H H7A 0.4522 0.1737 0.6677 0.020 Uiso calc R 1 . .
    C C8 0.3433(4) 0.0106(3) 0.68407(16) 0.0194(5) Uani d . 1 . .
    H H8A 0.2220 -0.0221 0.6864 0.023 Uiso calc R 1 . .
    H H8B 0.4059 -0.0092 0.7325 0.023 Uiso calc R 1 . .
    C C9 0.4481(4) 0.5139(3) 0.53734(17) 0.0235(6) Uani d . 1 . .
    H H9A 0.3193 0.5267 0.5353 0.035 Uiso calc R 1 . .
    H H9B 0.4945 0.5057 0.4848 0.035 Uiso calc R 1 . .
    H H9C 0.5058 0.5787 0.5626 0.035 Uiso calc R 1 . .
    C C10 0.6874(4) 0.3785(3) 0.59115(18) 0.0220(5) Uani d . 1 . .
    H H10A 0.7049 0.3032 0.6142 0.033 Uiso calc R 1 . .
    H H10B 0.7430 0.4364 0.6240 0.033 Uiso calc R 1 . .
    H H10C 0.7421 0.3804 0.5399 0.033 Uiso calc R 1 . .
    C C11 -0.0254(4) 0.2444(3) 0.88146(15) 0.0241(5) Uani d . 1 . .
    H H11A 0.0946 0.2739 0.8910 0.036 Uiso calc R 1 . .
    H H11B -0.0440 0.1753 0.9120 0.036 Uiso calc R 1 . .
    H H11C -0.1136 0.3018 0.8963 0.036 Uiso calc R 1 . .
    C C12 -0.2321(4) 0.1723(3) 0.77260(18) 0.0205(5) Uani d . 1 . .
    H H12A -0.2307 0.1435 0.7196 0.031 Uiso calc R 1 . .
    H H12B -0.3183 0.2346 0.7766 0.031 Uiso calc R 1 . .
    H H12C -0.2662 0.1109 0.8078 0.031 Uiso calc R 1 . .
loop_
    _atom_site_aniso_label
    _atom_site_aniso_U_11
    _atom_site_aniso_U_22
    _atom_site_aniso_U_33
    _atom_site_aniso_U_12
    _atom_site_aniso_U_13
    _atom_site_aniso_U_23
    I1 0.02406(8) 0.02602(9) 0.01959(7) 0.00713(7) 0.00446(7) 0.00100(6)
    O1 0.0212(9) 0.0223(10) 0.0170(8) -0.0053(8) 0.0033(7) -0.0029(8)
    O2 0.0136(7) 0.0220(10) 0.0167(8) -0.0033(6) 0.0016(6) -0.0022(7)
    O3 0.0124(7) 0.0161(7) 0.0222(7) -0.0003(6) 0.0014(6) 0.0023(6)
    O4 0.0133(8) 0.0188(9) 0.0223(9) 0.0002(6) 0.0036(7) 0.0023(7)
    O5 0.0169(8) 0.0149(9) 0.0166(7) -0.0011(6) -0.0038(6) 0.0004(7)
    C1 0.0177(9) 0.0178(12) 0.0143(9) -0.0010(8) -0.0028(9) -0.0001(9)
    C2 0.0173(9) 0.0193(10) 0.0134(8) -0.0026(8) 0.0025(11) 0.0023(8)
    C3 0.0145(10) 0.0180(12) 0.0172(10) -0.0018(8) 0.0006(8) -0.0008(9)
    C4 0.0127(9) 0.0207(13) 0.0167(10) -0.0020(8) 0.0012(8) -0.0009(9)
    C5 0.0150(10) 0.0179(12) 0.0166(10) 0.0003(8) 0.0014(8) 0.0017(8)
    C6 0.0125(9) 0.0197(13) 0.0135(10) -0.0002(8) -0.0011(7) 0.0007(9)
    C7 0.0127(10) 0.0218(13) 0.0149(10) -0.0004(8) -0.0003(8) 0.0005(9)
    C8 0.0186(11) 0.0227(14) 0.0170(11) 0.0044(9) 0.0011(9) 0.0041(10)
    C9 0.0251(13) 0.0236(14) 0.0218(12) -0.0012(10) 0.0004(10) 0.0054(11)
    C10 0.0175(10) 0.0292(15) 0.0193(11) 0.0012(9) 0.0031(10) 0.0007(11)
    C11 0.0227(13) 0.0313(15) 0.0182(10) 0.0003(11) 0.0021(10) -0.0010(10)
    C12 0.0170(11) 0.0200(14) 0.0245(13) -0.0021(9) 0.0014(9) 0.0036(11)
_geom_special_details
;
All e.s.d.'s (except the e.s.d. in the dihedral angle between two l.s. planes)
are estimated using the full covariance matrix. The cell e.s.d.'s are taken
into account individually in the estimation of e.s.d.'s in distances, angles
and torsion angles; correlations between e.s.d.'s in cell parameters are only
used when they are defined by crystal symmetry. An approximate (isotropic)
treatment of cell e.s.d.'s is used for estimating e.s.d.'s involving l.s.
planes.
;
loop_
    _geom_bond_atom_site_label_1
    _geom_bond_atom_site_label_2
    _geom_bond_site_symmetry_2
    _geom_bond_distance
    _geom_bond_publ_flag
    I1 C8 . 2.155(3) ?
    O1 C1 . 1.424(3) ?
    O1 C2 . 1.438(3) ?
    O2 C3 . 1.430(3) ?
    O2 C2 . 1.435(3) ?
    O3 C5 . 1.420(3) ?
    O3 C4 . 1.429(3) ?
    O4 C6 . 1.428(3) ?
    O4 C5 . 1.431(3) ?
    O5 C1 . 1.412(3) ?
    O5 C7 . 1.434(3) ?
    C1 C3 . 1.545(4) ?
    C1 H1A . 0.9800 ?
    C2 C10 . 1.505(4) ?
    C2 C9 . 1.530(4) ?
    C3 C4 . 1.519(4) ?
    C3 H3A . 0.9800 ?
    C4 C6 . 1.554(4) ?
    C4 H4A . 0.9800 ?
    C5 C12 . 1.501(4) ?
    C5 C11 . 1.530(4) ?
    C6 C7 . 1.533(4) ?
    C6 H6A . 0.9800 ?
    C7 C8 . 1.512(4) ?
    C7 H7A . 0.9800 ?
    C8 H8A . 0.9700 ?
    C8 H8B . 0.9700 ?
    C9 H9A . 0.9600 ?
    C9 H9B . 0.9600 ?
    C9 H9C . 0.9600 ?
    C10 H10A . 0.9600 ?
    C10 H10B . 0.9600 ?
    C10 H10C . 0.9600 ?
    C11 H11A . 0.9600 ?
    C11 H11B . 0.9600 ?
    C11 H11C . 0.9600 ?
    C12 H12A . 0.9600 ?
    C12 H12B . 0.9600 ?
    C12 H12C . 0.9600 ?
loop_
    _geom_angle_atom_site_label_1
    _geom_angle_atom_site_label_2
    _geom_angle_atom_site_label_3
    _geom_angle_site_symmetry_1
    _geom_angle_site_symmetry_3
    _geom_angle
    _geom_angle_publ_flag
    C1 O1 C2 . . 110.17(19) ?
    C3 O2 C2 . . 107.52(19) ?
    C5 O3 C4 . . 106.8(2) ?
    C6 O4 C5 . . 107.3(2) ?
    C1 O5 C7 . . 112.42(19) ?
    O5 C1 O1 . . 109.9(2) ?
    O5 C1 C3 . . 114.4(2) ?
    O1 C1 C3 . . 104.4(2) ?
    O5 C1 H1A . . 109.3 ?
    O1 C1 H1A . . 109.3 ?
    C3 C1 H1A . . 109.3 ?
    O2 C2 O1 . . 104.41(18) ?
    O2 C2 C10 . . 108.2(2) ?
    O1 C2 C10 . . 110.8(2) ?
    O2 C2 C9 . . 110.8(2) ?
    O1 C2 C9 . . 109.8(2) ?
    C10 C2 C9 . . 112.5(2) ?
    O2 C3 C4 . . 106.4(2) ?
    O2 C3 C1 . . 104.0(2) ?
    C4 C3 C1 . . 115.6(2) ?
    O2 C3 H3A . . 110.2 ?
    C4 C3 H3A . . 110.2 ?
    C1 C3 H3A . . 110.2 ?
    O3 C4 C3 . . 108.9(2) ?
    O3 C4 C6 . . 104.1(2) ?
    C3 C4 C6 . . 115.4(2) ?
    O3 C4 H4A . . 109.4 ?
    C3 C4 H4A . . 109.4 ?
    C6 C4 H4A . . 109.4 ?
    O3 C5 O4 . . 104.70(19) ?
    O3 C5 C12 . . 107.7(2) ?
    O4 C5 C12 . . 109.4(2) ?
    O3 C5 C11 . . 111.4(2) ?
    O4 C5 C11 . . 109.8(2) ?
    C12 C5 C11 . . 113.5(2) ?
    O4 C6 C7 . . 109.1(2) ?
    O4 C6 C4 . . 104.4(2) ?
    C7 C6 C4 . . 112.0(2) ?
    O4 C6 H6A . . 110.4 ?
    C7 C6 H6A . . 110.4 ?
    C4 C6 H6A . . 110.4 ?
    O5 C7 C8 . . 108.2(2) ?
    O5 C7 C6 . . 109.1(2) ?
    C8 C7 C6 . . 110.4(2) ?
    O5 C7 H7A . . 109.7 ?
    C8 C7 H7A . . 109.7 ?
    C6 C7 H7A . . 109.7 ?
    C7 C8 I1 . . 110.61(18) ?
    C7 C8 H8A . . 109.5 ?
    I1 C8 H8A . . 109.5 ?
    C7 C8 H8B . . 109.5 ?
    I1 C8 H8B . . 109.5 ?
    H8A C8 H8B . . 108.1 ?
    C2 C9 H9A . . 109.5 ?
    C2 C9 H9B . . 109.5 ?
    H9A C9 H9B . . 109.5 ?
    C2 C9 H9C . . 109.5 ?
    H9A C9 H9C . . 109.5 ?
    H9B C9 H9C . . 109.5 ?
    C2 C10 H10A . . 109.5 ?
    C2 C10 H10B . . 109.5 ?
    H10A C10 H10B . . 109.5 ?
    C2 C10 H10C . . 109.5 ?
    H10A C10 H10C . . 109.5 ?
    H10B C10 H10C . . 109.5 ?
    C5 C11 H11A . . 109.5 ?
    C5 C11 H11B . . 109.5 ?
    H11A C11 H11B . . 109.5 ?
    C5 C11 H11C . . 109.5 ?
    H11A C11 H11C . . 109.5 ?
    H11B C11 H11C . . 109.5 ?
    C5 C12 H12A . . 109.5 ?
    C5 C12 H12B . . 109.5 ?
    H12A C12 H12B . . 109.5 ?
    C5 C12 H12C . . 109.5 ?
    H12A C12 H12C . . 109.5 ?
    H12B C12 H12C . . 109.5 ?
loop_
    _geom_hbond_atom_site_label_D
    _geom_hbond_atom_site_label_H
    _geom_hbond_atom_site_label_A
    _geom_hbond_site_symmetry_A
    _geom_hbond_distance_DH
    _geom_hbond_distance_HA
    _geom_hbond_distance_DA
    _geom_hbond_angle_DHA
    _geom_hbond_publ_flag
    C8 H8B O2 4_646 0.97 2.42 3.377(3) 169 yes
    C12 H12C O2 4_546 0.96 2.60 3.477(4) 152 yes
