# Supplementary material for: An ortho­rhom­bic polymorph of 6-de­oxy-6-iodo-1,2:3,4-di-O-isopropyl­idene-α-d-galactopyran­oside
Source: Acta Crystallogr Sect E Struct Rep Online. 2009 Jul 25;65(Pt 8):o1999–2000. doi: 10.1107/S1600536809029031 (PMC2977305; doi:10.1107/S1600536809029031)
Supplement: Supplementary file 2 [file e-65-o1999-Isup2.hkl]

# 
# h,k,l, Fc-squared, Fo-squared, sigma(Fo-squared) and status flag 
# 
data_I
_shelx_title ' sr1_0m    P212121  (100K)' 
_shelx_refln_list_code          4 
_shelx_F_calc_maximum      278.02 
_exptl_crystal_F_000       736.00 
_reflns_d_resolution_high  0.5839 
 
loop_ 
 _symmetry_equiv_pos_as_xyz 
 'x, y, z' 
 '-x+1/2, -y, z+1/2' 
 'x+1/2, -y+1/2, -z' 
 '-x, y+1/2, -z+1/2' 
 
_cell_length_a     7.3595 
_cell_length_b    11.5145 
_cell_length_c    16.9945 
_cell_angle_alpha  90.000 
_cell_angle_beta   90.000 
_cell_angle_gamma  90.000 
 
_shelx_F_squared_multiplier     1.000 
 
loop_ 
 _refln_index_h 
 _refln_index_k 
 _refln_index_l 
 _refln_F_squared_calc 
 _refln_F_squared_meas 
 _refln_F_squared_sigma 
 _refln_observed_status 
   2   0   0    22504.28    21609.04    722.06 o 
   4   0   0    28824.90       -1.64      6.01 o 
   6   0   0     4867.86     4738.67    110.34 o 
   8   0   0     2570.37     2720.58     85.19 o 
  10   0   0     1005.04     1001.50     79.03 o 
   1   1   0      539.45      512.93     12.47 o 
   2   1   0        0.31        4.17      2.61 o 
   3   1   0      156.92      157.04      9.02 o 
   4   1   0     1202.84     1376.99     33.45 o 
   5   1   0      234.33      248.04     12.33 o 
   6   1   0      699.68      759.53     19.70 o 
   7   1   0     1714.18     1812.89     40.46 o 
   8   1   0       33.33       39.60     10.42 o 
   9   1   0      662.42      732.97     55.09 o 
  10   1   0       41.68      103.97     31.72 o 
  11   1   0      259.82      379.83     79.94 o 
   0   2   0     1193.71     1263.91     55.53 o 
   1   2   0    32236.73    32257.92    520.81 o 
   2   2   0    19516.62    19709.84    309.59 o 
   3   2   0    10099.22    10361.64    166.68 o 
   4   2   0     2666.15     2550.20     42.39 o 
   5   2   0     1755.12     1696.97     30.64 o 
   6   2   0     4057.25     4265.22     57.81 o 
   7   2   0      505.95      599.06     39.25 o 
   8   2   0      661.66      716.61     35.45 o 
   9   2   0     1081.83     1071.96     45.61 o 
  10   2   0      284.36      340.36     51.21 o 
  11   2   0      249.86      360.11     54.81 o 
  12   2   0      121.76       94.33     54.30 o 
   1   3   0      192.97      139.19     10.28 o 
   2   3   0     1217.70     1199.44     26.91 o 
   3   3   0       26.66       22.33      4.14 o 
   4   3   0     2257.52     2352.52     39.78 o 
   5   3   0        6.40        9.01      4.40 o 
   6   3   0     2100.09     2114.31     50.90 o 
   7   3   0        7.85        6.54     13.65 o 
   8   3   0     1199.40     1190.30     49.78 o 
   9   3   0      152.26      118.16     23.64 o 
  10   3   0      761.29      773.42     43.97 o 
  11   3   0       47.71      105.82     35.36 o 
  12   3   0      302.42      306.75     83.00 o 
   0   4   0     1709.64     1724.07     60.02 o 
   1   4   0    29427.64    28324.90    392.87 o 
   2   4   0     1267.80     1383.69     32.47 o 
   3   4   0    20803.59    20878.52    246.61 o 
   4   4   0        7.72       12.27      4.29 o 
   5   4   0    11053.57    11371.40    168.51 o 
   6   4   0      130.68      146.92     16.18 o 
   7   4   0     5017.23     4704.82    108.13 o 
   8   4   0       43.41       34.50     14.14 o 
   9   4   0     1069.34     1069.68     62.71 o 
  10   4   0      105.98       89.63     19.34 o 
  11   4   0      967.84      819.46     80.80 o 
  12   4   0       29.06       18.32     39.91 o 
   1   5   0      182.85      207.82     15.31 o 
   2   5   0       10.78        6.94      4.46 o 
   3   5   0     1148.75     1282.18     28.91 o 
   4   5   0      577.13      542.30     17.63 o 
   5   5   0      338.20      364.34     26.46 o 
   6   5   0      345.23      290.60     26.01 o 
   7   5   0      610.90      588.48     38.56 o 
   8   5   0     1105.56     1111.23     65.15 o 
   9   5   0       29.90       61.96     19.38 o 
  10   5   0      400.95      381.55     34.96 o 
  11   5   0      142.74      159.21     27.11 o 
  12   5   0      132.78      124.86     63.51 o 
   0   6   0     1413.05     1217.45     40.76 o 
   1   6   0     4951.35     4947.97     88.20 o 
   2   6   0    14994.43    15378.75    208.02 o 
   3   6   0     5747.57     5891.81     86.39 o 
   4   6   0     3280.20     3213.52     61.48 o 
   5   6   0     2642.43     2689.54     61.47 o 
   6   6   0     1545.68     1532.85     54.05 o 
   7   6   0     1553.78     1474.01     56.57 o 
   8   6   0      610.41      624.73     60.57 o 
   9   6   0      499.83      480.03     41.43 o 
  10   6   0      249.64      257.44     30.07 o 
  11   6   0       27.37       30.62     19.16 o 
   1   7   0      615.17      604.22     22.42 o 
   2   7   0        0.38        5.70      5.96 o 
   3   7   0       16.32       13.46      6.11 o 
   4   7   0       33.32       46.05     12.05 o 
   5   7   0     1335.96     1399.16     50.54 o 
   6   7   0      210.19      203.91     24.52 o 
   7   7   0      596.04      560.26     39.39 o 
   8   7   0       76.46       90.54     20.73 o 
   9   7   0     1112.51     1172.74     61.67 o 
  10   7   0        0.34       -9.77     14.41 o 
  11   7   0      293.35      297.06     36.08 o 
   0   8   0    12464.01    12342.21    211.23 o 
   1   8   0      863.92      815.37     22.76 o 
   2   8   0     8540.22     8415.90    110.28 o 
   3   8   0       71.70       67.47     17.65 o 
   4   8   0     7777.64     7717.83    144.33 o 
   5   8   0       73.64       99.48     20.80 o 
   6   8   0     2456.10     2468.29     86.82 o 
   7   8   0       12.78       -4.65     13.79 o 
   8   8   0     2188.33     2234.05     79.86 o 
   9   8   0      289.68      264.29     64.56 o 
  10   8   0      578.43      574.01     50.67 o 
  11   8   0        5.50       16.42     20.60 o 
   1   9   0      116.71      122.82     11.60 o 
   2   9   0       96.96      109.87     14.55 o 
   3   9   0      237.01      250.21     22.87 o 
   4   9   0       93.77       65.72     26.45 o 
   5   9   0     1707.35     1720.17     69.49 o 
   6   9   0      280.85      283.75     66.32 o 
   7   9   0      408.80      488.08     46.91 o 
   8   9   0      790.78      854.07     62.24 o 
   9   9   0      473.49      495.11     53.26 o 
  10   9   0       84.16       87.92     29.90 o 
  11   9   0      278.13      211.18     37.29 o 
   0  10   0      902.01      976.16     48.76 o 
   1  10   0     2585.24     2531.80     68.78 o 
   2  10   0     2015.20     1836.31     54.49 o 
   3  10   0     1038.54     1079.19     42.25 o 
   4  10   0     1773.47     1769.81     76.58 o 
   5  10   0     1264.88     1216.82     59.26 o 
   6  10   0     1477.25     1484.49     69.07 o 
   7  10   0      162.24      174.62     47.01 o 
   8  10   0      350.27      330.04     43.88 o 
   9  10   0      421.24      450.62     52.98 o 
  10  10   0      216.92      137.80     30.17 o 
   1  11   0       17.87       39.48     24.62 o 
   2  11   0      140.23      210.95     30.61 o 
   3  11   0      372.72      354.71     34.04 o 
   4  11   0      431.02      431.54     51.26 o 
   5  11   0       62.82       39.98     18.07 o 
   6  11   0      225.73      260.10     35.89 o 
   7  11   0        0.00       11.51     18.06 o 
   8  11   0      516.64      528.01     54.84 o 
   9  11   0      131.20       56.79     38.54 o 
  10  11   0      233.08      193.53     40.64 o 
   0  12   0        1.56       -1.86     27.88 o 
   1  12   0     4469.07     4760.32    124.24 o 
   2  12   0       12.93        9.40     13.63 o 
   3  12   0     3820.88     3973.70    118.15 o 
   4  12   0        0.43       18.17     15.75 o 
   5  12   0     1988.30     1809.09    156.91 o 
   6  12   0       10.84       27.85     18.88 o 
   7  12   0      969.92      972.97     68.11 o 
   8  12   0       22.97      -19.08     19.08 o 
   9  12   0      180.36      156.57     31.72 o 
   1  13   0       26.15       26.01     22.56 o 
   2  13   0      106.03      107.35     24.12 o 
   3  13   0       66.64       53.92     24.52 o 
   4  13   0      194.77      204.00     32.37 o 
   5  13   0        7.32       23.83     19.26 o 
   6  13   0      101.65       84.85     43.08 o 
   7  13   0      142.89      153.61     32.67 o 
   8  13   0       20.74        6.93     22.76 o 
   9  13   0       55.71       65.89     25.56 o 
   0  14   0      800.63      995.48    104.55 o 
   1  14   0      966.34     1073.16     76.38 o 
   2  14   0      785.73      758.14     63.11 o 
   3  14   0      566.06      573.22     59.69 o 
   4  14   0      211.81      158.31     37.44 o 
   5  14   0      187.46      175.11     54.14 o 
   6  14   0      106.48      151.66     32.96 o 
   7  14   0      431.73      399.38     50.74 o 
   8  14   0       16.85       12.36     26.78 o 
   1  15   0       55.14       59.24     27.50 o 
   2  15   0       36.03       72.31     48.49 o 
   3  15   0      188.89      177.56     40.75 o 
   4  15   0       49.35       35.05     39.46 o 
   5  15   0      153.44      191.24     44.78 o 
   6  15   0        0.46       15.42     28.44 o 
   7  15   0      266.50      294.08     65.53 o 
   8  15   0        0.14      -10.64     19.88 o 
   0  16   0     1651.11     1765.84    143.82 o 
   1  16   0        4.50        6.25     36.88 o 
   2  16   0      771.15      819.13    111.62 o 
   3  16   0        6.07      -32.05     34.36 o 
   4  16   0      679.12      703.30     74.34 o 
   5  16   0      161.13      111.16     40.43 o 
   6  16   0      497.79      437.80     67.92 o 
   7  16   0       10.43       29.54     26.46 o 
   1  17   0        2.82       -0.34     39.53 o 
   2  17   0       15.87       94.77     58.03 o 
   3  17   0       82.11       28.21     44.41 o 
   4  17   0      188.88      196.91     70.89 o 
   5  17   0       66.78      100.09     38.61 o 
   6  17   0      141.10       96.47     49.69 o 
   1  18   0       68.43       44.67     44.22 o 
   2  18   0      105.81       32.76     46.90 o 
   3  18   0       81.36       14.15     46.99 o 
   5  18   0       41.49       88.32     61.19 o 
   2  19   0       94.76       98.24     57.06 o 
   3  19   0       20.02      -24.51     42.43 o 
   1   0   1     4071.76     4112.99     97.09 o 
   2   0   1     2566.93     2759.10     66.59 o 
   3   0   1     2256.61     2157.47     53.56 o 
   4   0   1     5708.02     5890.21    192.81 o 
   5   0   1      521.05      529.33     23.69 o 
   6   0   1      159.24      187.38     14.93 o 
   7   0   1     2430.02     2410.95     48.42 o 
   8   0   1     1312.32     1433.32     41.73 o 
   9   0   1        9.61        2.41     12.48 o 
  10   0   1      194.61      188.64     29.87 o 
  11   0   1      321.31      350.12     77.30 o 
 -11   1   1      272.15      298.69     49.97 o 
 -10   1   1      121.32       86.98     31.22 o 
  -9   1   1     1064.58     1132.91     51.71 o 
  -8   1   1      834.41      889.25     33.75 o 
  -7   1   1     3749.32     3966.35     61.92 o 
  -6   1   1     1575.17     1724.16     34.73 o 
  -5   1   1     6343.33     6607.89     87.39 o 
  -4   1   1     2427.78     2469.42     49.13 o 
  -3   1   1    11332.36    11316.23    206.37 o 
  -2   1   1    11711.02    11653.03    215.10 o 
  -1   1   1    14829.11    14814.77    244.94 o 
   0   1   1      440.76       -1.90      1.90 o 
   1   1   1    16450.85    16414.02    246.19 o 
   2   1   1    11655.10    11763.29    214.80 o 
   3   1   1    11164.30    11423.57    179.12 o 
   4   1   1     2106.04     2185.77     33.65 o 
   5   1   1     6255.53     6435.79     95.51 o 
   6   1   1     1569.36     1702.86     44.66 o 
   7   1   1     3565.80     3720.70     70.47 o 
   8   1   1      886.02      885.60     43.59 o 
   9   1   1      964.70     1060.44     50.70 o 
  10   1   1      147.29      127.41     34.87 o 
  11   1   1      235.48      254.35     45.48 o 
 -12   2   1       57.05       75.08     52.56 o 
 -11   2   1      262.50      309.82     75.07 o 
 -10   2   1      735.72      785.88    146.45 o 
  -9   2   1      723.31      744.51     38.84 o 
  -8   2   1      895.52      916.89     35.06 o 
  -7   2   1      582.27      637.27     34.24 o 
  -6   2   1     3771.17     3853.44     54.07 o 
  -5   2   1     4298.81     4566.68     58.04 o 
  -4   2   1     2820.13     2861.34     43.01 o 
  -3   2   1     6642.12     6957.62    117.26 o 
  -2   2   1     8621.27     8845.39    142.85 o 
  -1   2   1    21947.89    21662.60    339.26 o 
   0   2   1     4980.65     4925.88    120.19 o 
   1   2   1    21720.52    21582.47    339.09 o 
   2   2   1     8491.22     8581.64    142.31 o 
   3   2   1     6884.15     7119.83    117.91 o 
   4   2   1     2833.41     3001.06     51.75 o 
   5   2   1     4216.59     4505.29     59.82 o 
   6   2   1     3713.35     3927.63     66.20 o 
   7   2   1      517.05      570.76     33.57 o 
   8   2   1      889.88      959.39     51.19 o 
   9   2   1      722.79      770.24     42.42 o 
  10   2   1      772.76      793.12     57.94 o 
  11   2   1      275.07      296.78     49.90 o 
  12   2   1       61.01       80.13     53.47 o 
 -12   3   1       66.87      103.72     57.38 o 
 -11   3   1      228.06      296.22     77.61 o 
 -10   3   1      311.63      267.06     46.08 o 
  -9   3   1      571.65      570.69     35.83 o 
  -8   3   1     1392.16     1394.01     49.43 o 
  -7   3   1      752.77      694.87     32.50 o 
  -6   3   1     2728.58     2814.98     82.70 o 
  -5   3   1      903.25      853.88     18.72 o 
  -4   3   1     7292.24     7432.79     99.75 o 
  -3   3   1     1151.10     1234.27     29.15 o 
  -2   3   1    11665.88    11378.94    166.77 o 
  -1   3   1     3268.35     3194.63     63.90 o 
   0   3   1    10707.66    10432.25    173.30 o 
   1   3   1     3404.55     3468.24     64.83 o 
   2   3   1    11753.04    11584.46    166.88 o 
   3   3   1     1445.87     1542.29     28.74 o 
   4   3   1     7732.36     7942.17    101.17 o 
   5   3   1      973.47      959.40     20.83 o 
   6   3   1     2530.59     2569.68     53.77 o 
   7   3   1      786.49      702.92     45.24 o 
   8   3   1     1365.01     1412.77     55.39 o 
   9   3   1      595.94      590.92     41.76 o 
  10   3   1      321.17      343.56     32.00 o 
  11   3   1      245.09      242.94     47.60 o 
  12   3   1       76.54       83.02     51.51 o 
 -12   4   1       66.29       74.05     53.02 o 
 -11   4   1      313.95      334.12     55.60 o 
 -10   4   1       34.37       20.75     15.44 o 
  -9   4   1      657.56      719.35     40.44 o 
  -8   4   1      568.00      602.31     61.30 o 
  -7   4   1     1417.80     1394.77     54.58 o 
  -6   4   1      171.89      176.82     17.69 o 
  -5   4   1     1490.90     1620.68     31.85 o 
  -4   4   1     4176.10     4152.21     64.01 o 
  -3   4   1      543.08      572.23     19.23 o 
  -2   4   1     2499.50     2438.68     47.56 o 
  -1   4   1       68.97       66.14      7.76 o 
   0   4   1    13696.77    13201.32    219.90 o 
   1   4   1       80.36       66.67      8.67 o 
   2   4   1     2409.24     2372.82     52.32 o 
   3   4   1      629.35      668.91     17.98 o 
   4   4   1     4312.54     4315.26     59.61 o 
   5   4   1     1546.66     1653.63     34.57 o 
   6   4   1      164.13      116.08     17.30 o 
   7   4   1     1476.77     1457.89     53.10 o 
   8   4   1      588.95      671.84     41.17 o 
   9   4   1      613.49      591.30     42.74 o 
  10   4   1       48.27       32.51     15.33 o 
  11   4   1      329.97      299.87     51.98 o 
  12   4   1       72.16       67.49     35.98 o 
 -12   5   1       98.63      100.19     56.79 o 
 -11   5   1       47.99       53.44     22.09 o 
 -10   5   1      574.26      518.78     39.93 o 
  -9   5   1      119.71       91.41     19.20 o 
  -8   5   1     1056.42     1028.06     51.18 o 
  -7   5   1      477.20      466.30     33.96 o 
  -6   5   1     3803.50     3825.38     79.51 o 
  -5   5   1      523.60      560.04     26.93 o 
  -4   5   1     8146.52     8291.80    112.77 o 
  -3   5   1     1229.83     1211.85     26.10 o 
  -2   5   1    10195.24     9941.69    155.33 o 
  -1   5   1     2976.10     2854.03     57.56 o 
   0   5   1    24211.25    23028.29    571.99 o 
   1   5   1     3209.81     3204.73     59.13 o 
   2   5   1    10747.38    10195.57    140.75 o 
   3   5   1     1289.67     1234.43     26.38 o 
   4   5   1     8369.06     8394.01    105.63 o 
   5   5   1      595.90      652.23     35.50 o 
   6   5   1     3833.96     3735.25     90.96 o 
   7   5   1      515.06      469.88     34.68 o 
   8   5   1     1041.81     1118.52     52.67 o 
   9   5   1      109.18      124.53     24.67 o 
  10   5   1      536.46      489.88     43.40 o 
  11   5   1       55.72       19.71     18.14 o 
  12   5   1       91.11       67.94     37.34 o 
 -11   6   1      207.32      157.65     28.62 o 
 -10   6   1      748.13      808.61     50.48 o 
  -9   6   1      530.88      511.80     38.24 o 
  -8   6   1      376.61      370.77     35.07 o 
  -7   6   1      182.67      229.96     31.78 o 
  -6   6   1     1706.12     1741.46     58.17 o 
  -5   6   1     1369.31     1293.28     40.39 o 
  -4   6   1      661.62      670.62     22.76 o 
  -3   6   1     1700.69     1709.95     36.60 o 
  -2   6   1     3541.28     3534.96     63.08 o 
  -1   6   1     4634.47     4600.85     83.65 o 
   0   6   1     2899.33     2834.14     50.72 o 
   1   6   1     4512.87     4567.01     83.17 o 
   2   6   1     3447.49     3499.19     62.77 o 
   3   6   1     1738.44     1770.71     34.79 o 
   4   6   1      685.40      670.36     25.27 o 
   5   6   1     1465.78     1435.83     56.85 o 
   6   6   1     1687.16     1684.06     57.61 o 
   7   6   1      155.95      193.45     24.83 o 
   8   6   1      349.72      403.46     39.35 o 
   9   6   1      593.87      592.70     45.21 o 
  10   6   1      695.90      659.06     45.10 o 
  11   6   1      222.73      177.97     28.35 o 
 -11   7   1       24.87       23.34     20.62 o 
 -10   7   1      264.01      234.45     30.22 o 
  -9   7   1      371.42      334.10     32.81 o 
  -8   7   1      265.44      245.78     30.58 o 
  -7   7   1      967.09     1013.76     49.58 o 
  -6   7   1     1087.32     1083.67     46.56 o 
  -5   7   1     4638.85     4607.76    140.51 o 
  -4   7   1     2312.77     2288.09     60.84 o 
  -3   7   1     6742.81     6730.30     92.11 o 
  -2   7   1     1777.36     1811.85     38.85 o 
  -1   7   1     7588.36     7456.63    113.89 o 
   0   7   1     1387.40     1346.50     30.59 o 
   1   7   1     7414.76     7366.47     95.24 o 
   2   7   1     1836.24     1910.01     39.58 o 
   3   7   1     6966.73     6904.17    100.16 o 
   4   7   1     2218.48     2285.42     78.24 o 
   5   7   1     4785.53     4729.38    105.53 o 
   6   7   1     1062.29     1027.29     47.10 o 
   7   7   1      888.52      940.88     49.52 o 
   8   7   1      270.79      318.32     45.10 o 
   9   7   1      375.21      369.85     38.47 o 
  10   7   1      253.48      248.66     29.34 o 
  11   7   1       28.77       31.52     19.28 o 
 -11   8   1       40.74       58.58     25.08 o 
 -10   8   1      346.26      281.88     37.15 o 
  -9   8   1      341.84      329.40     37.39 o 
  -8   8   1      327.56      317.70     40.69 o 
  -7   8   1      219.52      205.90     58.27 o 
  -6   8   1      485.53      512.07     42.35 o 
  -5   8   1      239.48      178.25     26.28 o 
  -4   8   1      628.30      668.58     33.87 o 
  -3   8   1     2917.54     2909.67     70.39 o 
  -2   8   1      372.95      394.17     18.00 o 
  -1   8   1     2531.29     2527.86     48.37 o 
   0   8   1      713.99      683.35     25.52 o 
   1   8   1     2767.88     2758.90     46.98 o 
   2   8   1      348.16      356.36     19.20 o 
   3   8   1     2914.36     2883.26     82.35 o 
   4   8   1      608.66      637.27     50.71 o 
   5   8   1      343.26      374.14     34.75 o 
   6   8   1      449.34      451.56     35.36 o 
   7   8   1      223.76      224.76     28.31 o 
   8   8   1      332.82      407.07     39.35 o 
   9   8   1      331.47      320.90     37.55 o 
  10   8   1      376.63      383.40     38.61 o 
  11   8   1       45.67       42.62     22.46 o 
 -11   9   1      319.56      254.57     39.34 o 
 -10   9   1        6.33       28.48     21.59 o 
  -9   9   1      325.85      341.03     39.66 o 
  -8   9   1       38.22       38.81     21.91 o 
  -7   9   1     1568.01     1508.87    126.64 o 
  -6   9   1      383.28      401.67     39.88 o 
  -5   9   1     2040.47     1912.14     92.49 o 
  -4   9   1      608.78      651.02     34.63 o 
  -3   9   1     5269.33     5213.23    107.74 o 
  -2   9   1      114.49      127.84     25.81 o 
  -1   9   1     6136.88     6467.04    107.89 o 
   0   9   1       89.43       98.97     16.35 o 
   1   9   1     6170.84     6315.59     84.21 o 
   2   9   1      121.82      135.83     15.89 o 
   3   9   1     5236.00     5150.58    106.36 o 
   4   9   1      624.78      676.84     42.91 o 
   5   9   1     2086.50     2024.39     75.56 o 
   6   9   1      344.13      394.96     39.55 o 
   7   9   1     1549.78     1554.48     73.34 o 
   8   9   1       40.90       46.21     23.60 o 
   9   9   1      307.38      222.58     67.50 o 
  10   9   1       14.12        6.47     19.54 o 
  11   9   1      338.69      330.30     43.37 o 
 -10  10   1       72.16       45.78     22.82 o 
  -9  10   1      256.99      226.44     34.49 o 
  -8  10   1       84.37       93.09     26.72 o 
  -7  10   1     1000.38     1062.84     75.83 o 
  -6  10   1      651.76      650.56     50.76 o 
  -5  10   1     1007.48      986.43     56.53 o 
  -4  10   1       35.83       41.44     16.88 o 
  -3  10   1     1749.63     1705.44     54.62 o 
  -2  10   1     3206.33     3256.56     88.91 o 
  -1  10   1      483.59      480.94     30.06 o 
   0  10   1     1875.12     1907.61     41.39 o 
   1  10   1      481.83      418.69     29.18 o 
   2  10   1     3302.64     3353.59     72.87 o 
   3  10   1     1851.55     1775.05     73.84 o 
   4  10   1       61.33       72.55     18.92 o 
   5  10   1      937.94     1011.31     55.46 o 
   6  10   1      682.34      669.89     50.92 o 
   7  10   1     1014.06     1037.99     72.99 o 
   8  10   1       66.24       69.66     26.67 o 
   9  10   1      268.79      337.77     46.84 o 
  10  10   1       84.54       76.38     25.44 o 
 -10  11   1      192.31      125.40     29.56 o 
  -9  11   1      452.90      398.48     43.98 o 
  -8  11   1      498.78      553.13     55.92 o 
  -7  11   1      104.25       60.82     26.19 o 
  -6  11   1      998.65      900.61    100.57 o 
  -5  11   1      609.60      652.80     48.93 o 
  -4  11   1     1794.67     1916.07     73.95 o 
  -3  11   1      564.23      641.21     36.36 o 
  -2  11   1     2649.42     2709.90     84.78 o 
  -1  11   1     1644.85     1553.22     60.75 o 
   0  11   1     4045.48     4309.66    111.05 o 
   1  11   1     1621.16     1743.48     63.22 o 
   2  11   1     2692.00     2723.18     73.98 o 
   3  11   1      597.18      562.24     36.29 o 
   4  11   1     1846.50     1761.60     71.44 o 
   5  11   1      590.81      575.26     59.05 o 
   6  11   1     1061.61     1111.68     71.13 o 
   7  11   1      131.42      125.80     29.21 o 
   8  11   1      509.84      514.49     59.50 o 
   9  11   1      451.19      481.04     55.36 o 
  10  11   1      213.21      207.28     34.94 o 
  -9  12   1      191.67      193.11     46.66 o 
  -8  12   1      329.83      381.15     49.68 o 
  -7  12   1      303.13      254.25     39.87 o 
  -6  12   1      147.63      122.44     27.35 o 
  -5  12   1      495.95      571.09     48.27 o 
  -4  12   1      704.63      774.20     94.86 o 
  -3  12   1       29.13       28.16     27.01 o 
  -2  12   1      204.61      276.13     32.18 o 
  -1  12   1       66.30       37.25     16.73 o 
   0  12   1      303.83      233.01     37.28 o 
   1  12   1       74.90       40.70     16.30 o 
   2  12   1      245.34      223.50     31.52 o 
   3  12   1       39.43       24.00     16.78 o 
   4  12   1      700.39      844.06     96.75 o 
   5  12   1      451.07      397.02     42.39 o 
   6  12   1      184.36      240.34     35.91 o 
   7  12   1      286.20      258.94     39.27 o 
   8  12   1      322.53      236.63     40.17 o 
   9  12   1      189.06      164.93     56.55 o 
  -9  13   1        7.28        7.77     19.09 o 
  -8  13   1      503.09      467.02     67.16 o 
  -7  13   1      214.42      261.21     42.22 o 
  -6  13   1      780.56      803.93     60.81 o 
  -5  13   1       76.04       35.14     21.62 o 
  -4  13   1     1088.61      989.88    102.12 o 
  -3  13   1      160.24      195.58     50.93 o 
  -2  13   1     1967.57     2066.82    128.06 o 
  -1  13   1      399.48      430.57     87.12 o 
   0  13   1     1644.46     1697.60     88.64 o 
   1  13   1      382.49      434.20     50.35 o 
   2  13   1     1950.40     2077.75     96.42 o 
   3  13   1      183.87      177.64     37.55 o 
   4  13   1     1048.30     1038.21     72.02 o 
   5  13   1       60.85       60.13     20.97 o 
   6  13   1      794.05      845.66     62.15 o 
   7  13   1      220.33      265.02     41.01 o 
   8  13   1      472.28      506.36     66.17 o 
   9  13   1        6.99       24.03     25.22 o 
  -8  14   1      255.13      260.24     37.68 o 
  -7  14   1      120.23      153.88     35.02 o 
  -6  14   1      541.71      527.89     64.09 o 
  -5  14   1      437.14      355.86     74.19 o 
  -4  14   1      472.91      443.99     56.93 o 
  -3  14   1       76.46       71.66     29.56 o 
  -2  14   1      185.81      173.51     29.87 o 
  -1  14   1      390.72      302.87     46.68 o 
   0  14   1      472.46      489.86     55.79 o 
   1  14   1      363.52      433.37     67.97 o 
   2  14   1      205.66      266.75     66.97 o 
   3  14   1       69.03       53.82     28.93 o 
   4  14   1      446.33      383.15     66.85 o 
   5  14   1      437.90      481.23     51.06 o 
   6  14   1      515.88      510.30     64.86 o 
   7  14   1      133.16      106.57     29.98 o 
   8  14   1      257.97      335.76     58.66 o 
  -8  15   1      184.95      176.19     37.41 o 
  -7  15   1      155.75      134.39     30.28 o 
  -6  15   1      209.50      236.92    116.64 o 
  -5  15   1      695.36      731.11     76.21 o 
  -4  15   1      175.01      197.87     43.93 o 
  -3  15   1      621.62      608.70     65.28 o 
  -2  15   1      149.44      103.77     51.64 o 
  -1  15   1      984.74     1204.35    172.55 o 
   0  15   1      164.98      226.49     44.21 o 
   1  15   1     1000.25      910.32    110.00 o 
   2  15   1      144.27       44.35     48.28 o 
   3  15   1      628.78      743.13     69.79 o 
   4  15   1      201.49      180.43     72.89 o 
   5  15   1      678.74      785.23     78.27 o 
   6  15   1      200.27      210.67     49.00 o 
   7  15   1      154.52      141.54     30.78 o 
   8  15   1      185.48      189.58     36.46 o 
  -7  16   1       66.09       53.13     31.06 o 
  -6  16   1      118.47      139.67     48.48 o 
  -5  16   1      163.61      102.37     42.60 o 
  -4  16   1       54.70       74.91     34.70 o 
  -3  16   1      116.22      244.92     73.99 o 
  -2  16   1       41.14       20.24     39.02 o 
  -1  16   1      114.12       80.69     34.96 o 
   0  16   1       20.40       20.27     28.57 o 
   1  16   1      138.49      149.77     58.39 o 
   2  16   1       37.42        8.53     40.12 o 
   3  16   1      106.20      110.34     59.91 o 
   4  16   1       65.60      107.33     36.69 o 
   5  16   1      175.53      256.03     52.20 o 
   6  16   1       99.36      121.82     43.13 o 
   7  16   1       55.09       54.40     38.90 o 
  -6  17   1       18.21       25.39     25.00 o 
  -5  17   1      196.96      180.45     42.39 o 
  -4  17   1      143.63      117.97     61.30 o 
  -3  17   1      540.00      351.48     88.90 o 
  -2  17   1      106.10      124.39     57.19 o 
  -1  17   1      569.61      581.88     96.76 o 
   0  17   1      125.22      106.32     53.48 o 
   1  17   1      622.11      572.63     96.54 o 
   2  17   1      112.93       72.70     50.75 o 
   3  17   1      550.19      516.54    102.87 o 
   4  17   1      136.02       61.59     47.00 o 
   5  17   1      197.61      205.98     50.40 o 
   6  17   1       18.95        2.34     31.32 o 
  -5  18   1       62.26       72.22     58.75 o 
  -4  18   1       86.01       89.78     59.37 o 
  -3  18   1      163.94      168.74     70.30 o 
  -2  18   1       61.96       62.45     51.57 o 
  -1  18   1       62.18       94.29     57.04 o 
   0  18   1       62.63       92.39     55.91 o 
   1  18   1       54.78       63.42     50.12 o 
   2  18   1       75.22      130.97     57.68 o 
   3  18   1      152.86      106.62     62.39 o 
   4  18   1       84.81       45.49     49.30 o 
   5  18   1       59.18       65.83     55.19 o 
  -3  19   1       47.17      120.10     63.89 o 
  -2  19   1      409.30      396.01     90.55 o 
   1  19   1       45.58       48.07     51.66 o 
   2  19   1      420.40      362.60     90.03 o 
   3  19   1       41.42       13.55     48.23 o 
   1   0   2    16487.12    15658.29    348.17 o 
   2   0   2    12074.84    12111.37    221.98 o 
   3   0   2     1843.76     1900.80     45.38 o 
   4   0   2     1622.67     1581.47     38.17 o 
   5   0   2     3610.00     3833.64     57.70 o 
   6   0   2     1639.96     1619.59     39.91 o 
   7   0   2     1080.60     1167.64     34.63 o 
   8   0   2      458.80      452.70     25.84 o 
   9   0   2     1083.58     1187.78     51.97 o 
  10   0   2      237.31      237.70     34.98 o 
  11   0   2      394.69      441.31     84.76 o 
 -11   1   2      178.32      116.40     35.46 o 
 -10   1   2      354.04      337.62     73.28 o 
  -9   1   2      468.09      564.38     34.27 o 
  -8   1   2     1693.79     1837.82     48.91 o 
  -7   1   2      354.60      349.50     18.31 o 
  -6   1   2     6702.42     6979.31     85.99 o 
  -5   1   2     2683.11     2782.39     43.53 o 
  -4   1   2     8498.29     8543.76    139.51 o 
  -3   1   2     1076.96     1075.63     25.22 o 
  -2   1   2    13100.43    12996.15    236.51 o 
  -1   1   2      107.29      108.88      7.56 o 
   0   1   2     9003.11     8826.09    164.97 o 
   1   1   2      137.31      135.85      6.96 o 
   2   1   2    12861.63    12762.72    236.22 o 
   3   1   2     1319.78     1336.02     32.57 o 
   4   1   2     8412.56     8412.40    104.07 o 
   5   1   2     2745.28     2845.72     38.77 o 
   6   1   2     6906.37     7267.22     98.37 o 
   7   1   2      323.15      329.67     33.88 o 
   8   1   2     1778.88     1876.20     61.45 o 
   9   1   2      517.77      537.39     34.44 o 
  10   1   2      406.11      402.31     44.23 o 
  11   1   2      142.08      143.70     74.21 o 
  12   1   2       88.01       61.60     44.92 o 
 -12   2   2      201.24      302.94     84.07 o 
 -11   2   2      179.22      208.40     64.13 o 
 -10   2   2      496.23      639.84     64.99 o 
  -9   2   2      330.31      374.97     32.90 o 
  -8   2   2      491.02      608.15     29.85 o 
  -7   2   2     1850.25     1824.67     45.94 o 
  -6   2   2     1597.38     1616.22     31.43 o 
  -5   2   2     4133.51     4413.67     59.95 o 
  -4   2   2     8942.25     9629.42    118.46 o 
  -3   2   2     2492.72     2479.52     50.18 o 
  -2   2   2     5567.20     5434.29     93.55 o 
  -1   2   2     6009.57     5992.92    100.38 o 
   0   2   2    13984.97    13590.22    252.06 o 
   1   2   2     5766.93     5678.02     99.74 o 
   2   2   2     5622.75     5508.77     83.86 o 
   3   2   2     2647.83     2604.97     44.58 o 
   4   2   2     8912.93     9609.53    119.38 o 
   5   2   2     3887.27     4089.10     73.56 o 
   6   2   2     1639.76     1699.14     32.31 o 
   7   2   2     1763.79     1734.06     71.94 o 
   8   2   2      503.72      612.12     38.21 o 
   9   2   2      320.05      263.61     38.46 o 
  10   2   2      457.92      602.24     52.21 o 
  11   2   2      147.26      162.49     38.35 o 
  12   2   2      204.88      198.53     47.79 o 
 -12   3   2      171.26      265.56     76.84 o 
 -11   3   2       67.08       27.74     37.65 o 
 -10   3   2      172.35      164.40     59.05 o 
  -9   3   2      725.50      693.80     38.77 o 
  -8   3   2      757.84      753.29     36.81 o 
  -7   3   2     2576.64     2645.69     58.56 o 
  -6   3   2      711.06      771.85     27.57 o 
  -5   3   2     5855.07     5880.84     76.90 o 
  -4   3   2     1415.95     1392.65     27.92 o 
  -3   3   2    16945.50    17034.99    267.96 o 
  -2   3   2     3276.61     3333.14     57.98 o 
  -1   3   2    16500.77    15572.85    257.48 o 
   0   3   2    10166.39     9647.67    181.67 o 
   1   3   2    16928.42    16280.53    258.10 o 
   2   3   2     3344.35     3356.10     58.09 o 
   3   3   2    16435.37    16685.94    216.81 o 
   4   3   2     1345.26     1346.92     25.61 o 
   5   3   2     5872.36     5936.22     77.27 o 
   6   3   2      678.69      657.49     29.77 o 
   7   3   2     2766.11     2679.91     74.59 o 
   8   3   2      735.28      826.03     44.37 o 
   9   3   2      710.95      756.57     46.09 o 
  10   3   2      150.82      115.66     25.12 o 
  11   3   2       49.76       54.84     24.56 o 
  12   3   2      169.85      149.39     43.11 o 
 -12   4   2      272.12      132.06     61.28 o 
 -11   4   2       17.90       69.94     49.92 o 
 -10   4   2      279.59      259.52     32.41 o 
  -9   4   2      179.17      159.94     22.07 o 
  -8   4   2      778.28      746.53     43.30 o 
  -7   4   2      381.82      421.08     27.19 o 
  -6   4   2     1060.38     1076.55     36.47 o 
  -5   4   2     1645.81     1632.21     32.91 o 
  -4   4   2     1321.04     1303.14     30.24 o 
  -3   4   2     3638.78     3640.81     56.24 o 
  -2   4   2      229.31      227.86     12.91 o 
  -1   4   2     1431.16     1310.92     31.28 o 
   0   4   2     1600.46     1721.70     49.71 o 
   1   4   2     1410.57     1347.92     47.25 o 
   2   4   2      241.02      243.86     15.60 o 
   3   4   2     3771.00     3773.48     53.17 o 
   4   4   2     1296.53     1304.10     26.37 o 
   5   4   2     1631.59     1604.93     34.67 o 
   6   4   2      937.14     1018.94     41.95 o 
   7   4   2      437.93      499.90     34.34 o 
   8   4   2      754.81      692.70     42.38 o 
   9   4   2      187.55      217.96     28.81 o 
  10   4   2      302.07      281.88     30.33 o 
  11   4   2       11.86       28.73     23.56 o 
  12   4   2      292.16      262.28     51.57 o 
 -12   5   2       63.16      119.94     62.23 o 
 -11   5   2      430.12      564.28     56.90 o 
 -10   5   2       47.22       56.46     18.01 o 
  -9   5   2      556.66      570.62     38.46 o 
  -8   5   2      200.90      240.06     30.83 o 
  -7   5   2     2544.28     2592.26     84.68 o 
  -6   5   2      460.97      591.44     44.46 o 
  -5   5   2     4163.28     4155.82     80.72 o 
  -4   5   2     1848.64     1863.69     32.90 o 
  -3   5   2     7615.18     7526.04    111.41 o 
  -2   5   2     2998.85     2977.95     57.71 o 
  -1   5   2    12194.72    11879.20    183.76 o 
   0   5   2      467.79      410.66     29.48 o 
   1   5   2    12755.49    12670.14    184.68 o 
   2   5   2     2863.72     2719.28     60.86 o 
   3   5   2     7717.78     7578.39     96.08 o 
   4   5   2     1745.76     1765.37     34.48 o 
   5   5   2     4256.92     4067.27     92.17 o 
   6   5   2      456.54      567.03     39.68 o 
   7   5   2     2417.70     2362.93    119.73 o 
   8   5   2      218.00      261.18     44.07 o 
   9   5   2      621.20      638.63     66.80 o 
  10   5   2       33.58       30.69     17.99 o 
  11   5   2      413.97      412.11     57.93 o 
  12   5   2       52.26       42.47     28.18 o 
 -11   6   2      495.75      418.81     45.41 o 
 -10   6   2      113.63       81.32     24.63 o 
  -9   6   2      675.16      688.96     53.73 o 
  -8   6   2      489.38      484.51     41.24 o 
  -7   6   2      968.80     1004.25     48.32 o 
  -6   6   2     1430.35     1452.69     60.91 o 
  -5   6   2     1296.60     1340.71     41.03 o 
  -4   6   2     2551.99     2561.02     63.58 o 
  -3   6   2     3178.38     3263.50     55.58 o 
  -2   6   2     1110.21     1036.53     29.35 o 
  -1   6   2     3737.91     3778.69     73.33 o 
   0   6   2     5521.91     5548.45     85.44 o 
   1   6   2     3955.53     3911.91     66.77 o 
   2   6   2     1249.58     1215.32     30.94 o 
   3   6   2     3022.53     3174.86     51.72 o 
   4   6   2     2476.41     2495.74    108.45 o 
   5   6   2     1163.49     1144.66     44.90 o 
   6   6   2     1399.02     1408.01     56.76 o 
   7   6   2      999.74     1068.22     49.39 o 
   8   6   2      462.71      431.91     37.70 o 
   9   6   2      702.51      687.53     48.47 o 
  10   6   2      107.89      137.24     27.39 o 
  11   6   2      535.97      654.51     53.22 o 
 -11   7   2      219.99      246.19     36.23 o 
 -10   7   2      368.27      404.55     42.31 o 
  -9   7   2      255.52      300.27     34.86 o 
  -8   7   2      799.55      740.13     42.29 o 
  -7   7   2      870.27      876.07     55.05 o 
  -6   7   2     2119.49     2076.12     76.15 o 
  -5   7   2     1747.44     1799.72     55.37 o 
  -4   7   2     4904.02     4810.43    100.30 o 
  -3   7   2     3217.17     3317.80     55.50 o 
  -2   7   2     7766.37     7522.95     98.50 o 
  -1   7   2     3867.66     3996.79     70.87 o 
   0   7   2     3527.80     3502.45     57.79 o 
   1   7   2     3837.37     3920.96     58.80 o 
   2   7   2     7814.12     7429.96    105.70 o 
   3   7   2     3421.87     3555.10     79.17 o 
   4   7   2     4818.80     4780.97    102.84 o 
   5   7   2     1684.08     1654.10     55.87 o 
   6   7   2     2020.88     2014.50     73.71 o 
   7   7   2      942.61      935.65     49.23 o 
   8   7   2      787.60      764.75     48.54 o 
   9   7   2      229.03      204.74     29.86 o 
  10   7   2      327.52      331.04     39.34 o 
  11   7   2      193.12      173.14     28.69 o 
 -11   8   2      323.33      358.21     70.44 o 
 -10   8   2      106.39       88.20     24.67 o 
  -9   8   2      126.21      127.69     28.74 o 
  -8   8   2      402.09      387.99     37.46 o 
  -7   8   2      265.68      260.72     62.65 o 
  -6   8   2      283.31      397.50     40.48 o 
  -5   8   2      496.10      580.16     34.10 o 
  -4   8   2      817.48      777.54     36.20 o 
  -3   8   2      477.39      488.95     28.17 o 
  -2   8   2     2429.09     2432.71     45.32 o 
  -1   8   2      184.85      212.70     13.97 o 
   0   8   2     1799.86     1722.42     35.17 o 
   1   8   2      188.66      234.23     13.99 o 
   2   8   2     2280.31     2379.31     50.74 o 
   3   8   2      451.01      445.50     32.42 o 
   4   8   2      615.16      586.10     39.24 o 
   5   8   2      515.85      493.34     34.22 o 
   6   8   2      293.62      262.06     28.74 o 
   7   8   2      271.30      283.66     31.11 o 
   8   8   2      354.06      354.73     58.14 o 
   9   8   2      103.25      106.87     25.56 o 
  10   8   2      127.63       74.42     29.53 o 
  11   8   2      316.48      288.67     48.42 o 
 -11   9   2       18.70        0.50     20.24 o 
 -10   9   2      463.77      448.29     47.50 o 
  -9   9   2       62.98       51.08     20.26 o 
  -8   9   2      656.31      685.33     49.04 o 
  -7   9   2      262.71      239.86     34.78 o 
  -6   9   2     1437.57     1360.18     64.56 o 
  -5   9   2      802.87      772.14     66.02 o 
  -4   9   2     5613.74     5668.51    135.31 o 
  -3   9   2      291.42      292.43     24.53 o 
  -2   9   2     4245.93     4578.13     95.68 o 
  -1   9   2      854.70      885.14     39.78 o 
   0   9   2    11115.18    11552.07    144.48 o 
   1   9   2      771.14      757.54     23.52 o 
   2   9   2     4190.95     4278.76     76.96 o 
   3   9   2      309.74      261.21     27.78 o 
   4   9   2     5740.51     5615.28    138.33 o 
   5   9   2      827.95      811.90     49.98 o 
   6   9   2     1475.99     1453.52     66.29 o 
   7   9   2      284.52      243.34     35.50 o 
   8   9   2      604.87      575.41     53.79 o 
   9   9   2       46.73       17.96     20.53 o 
  10   9   2      473.06      404.28     52.78 o 
  11   9   2       20.91       22.18     22.59 o 
 -10  10   2      288.32      236.04     36.02 o 
  -9  10   2       98.21       70.84     23.31 o 
  -8  10   2      208.82      162.92     27.27 o 
  -7  10   2      250.96      260.20     37.17 o 
  -6  10   2     1058.31     1158.24     64.94 o 
  -5  10   2      286.31      204.85     29.07 o 
  -4  10   2      869.35      858.74     40.89 o 
  -3  10   2     1145.82     1110.37     43.10 o 
  -2  10   2     1403.16     1427.74     66.44 o 
  -1  10   2     2145.09     2172.32     63.08 o 
   0  10   2      717.06      676.47     24.64 o 
   1  10   2     2113.12     2170.88     55.92 o 
   2  10   2     1285.64     1262.61     40.36 o 
   3  10   2     1064.38      979.88     48.72 o 
   4  10   2      972.21      867.60     49.83 o 
   5  10   2      273.95      319.79     35.99 o 
   6  10   2     1031.42     1153.17     63.41 o 
   7  10   2      268.22      244.41     36.90 o 
   8  10   2      258.66      243.83     38.54 o 
   9  10   2      103.27       52.81     27.02 o 
  10  10   2      265.25      327.67     50.43 o 
 -10  11   2      236.91      240.41     46.31 o 
  -9  11   2      339.73      270.74     37.82 o 
  -8  11   2      216.30      178.15     29.28 o 
  -7  11   2      623.81      595.79     63.31 o 
  -6  11   2      423.19      347.85     40.50 o 
  -5  11   2     1386.07     1352.97     64.96 o 
  -4  11   2      243.68      245.96     26.73 o 
  -3  11   2     1807.67     1947.23    106.14 o 
  -2  11   2     1360.07     1347.63    107.06 o 
  -1  11   2     3410.69     3367.19     96.49 o 
   0  11   2      566.88      552.23     41.25 o 
   1  11   2     3462.99     3448.84     96.27 o 
   2  11   2     1336.88     1464.67     60.56 o 
   3  11   2     1783.28     1795.23     69.66 o 
   4  11   2      257.23      270.30     32.86 o 
   5  11   2     1338.21     1387.69     65.59 o 
   6  11   2      394.38      411.28     50.84 o 
   7  11   2      602.87      588.12     53.56 o 
   8  11   2      180.26      145.63     37.97 o 
   9  11   2      286.17      294.22     56.72 o 
  10  11   2      233.84      158.51     38.03 o 
  -9  12   2       16.92       19.97     20.68 o 
  -8  12   2      348.16      322.66     39.40 o 
  -7  12   2      209.90      199.65     36.58 o 
  -6  12   2      291.14      254.23     46.08 o 
  -5  12   2      287.88      257.55     36.10 o 
  -4  12   2      202.47      205.97     36.83 o 
  -3  12   2      637.22      638.07     64.84 o 
  -2  12   2       81.98       62.73     19.99 o 
  -1  12   2      355.24      346.38     33.44 o 
   0  12   2        0.20       12.32     22.97 o 
   1  12   2      300.26      305.28     46.75 o 
   2  12   2       65.31       31.66     21.71 o 
   3  12   2      599.60      586.47     46.16 o 
   4  12   2      191.81      242.52     29.73 o 
   5  12   2      283.62      291.93     43.06 o 
   6  12   2      310.03      352.04     67.54 o 
   7  12   2      181.32       93.37     28.09 o 
   8  12   2      346.66      374.56     48.14 o 
   9  12   2       18.46       44.67     26.97 o 
  -9  13   2      479.10      489.25     51.49 o 
  -8  13   2      168.84      147.79     29.33 o 
  -7  13   2      633.54      644.82    111.36 o 
  -6  13   2      143.12      102.40     27.23 o 
  -5  13   2     1083.04     1119.37     79.82 o 
  -4  13   2      101.10      125.15     46.90 o 
  -3  13   2     1897.04     1724.64     75.26 o 
  -2  13   2       41.73       46.39     30.72 o 
  -1  13   2     2113.22     2367.61     83.25 o 
   0  13   2      622.13      678.54     65.58 o 
   1  13   2     2134.81     2315.62    105.09 o 
   2  13   2       52.40       40.68     23.17 o 
   3  13   2     1926.64     2015.63     81.16 o 
   4  13   2      122.34      101.90     25.53 o 
   5  13   2     1138.53     1149.50     64.25 o 
   6  13   2      145.52      147.73     35.94 o 
   7  13   2      573.89      585.62     59.46 o 
   8  13   2      160.58      170.09     37.42 o 
   9  13   2      485.04      431.98     71.36 o 
  -8  14   2      139.37      131.57     41.90 o 
  -7  14   2      246.94      235.12     40.16 o 
  -6  14   2       96.58      116.56     50.96 o 
  -5  14   2      275.44      224.76     64.20 o 
  -4  14   2      398.61      408.71     73.87 o 
  -3  14   2      281.48      340.74     49.20 o 
  -2  14   2      111.41       74.60     22.35 o 
  -1  14   2      456.23      453.79     54.83 o 
   0  14   2      268.87      303.53     46.88 o 
   1  14   2      445.37      553.16     88.44 o 
   2  14   2       93.18      113.39     47.60 o 
   3  14   2      291.34      417.42     53.67 o 
   4  14   2      400.27      515.90     94.75 o 
   5  14   2      289.29      288.18     41.77 o 
   6  14   2       75.48       93.81     25.23 o 
   7  14   2      233.91      295.59     39.33 o 
   8  14   2      143.08       90.05     35.63 o 
  -8  15   2      125.84       91.38     39.83 o 
  -7  15   2      225.50      125.57     40.69 o 
  -6  15   2      564.12      585.13     71.17 o 
  -5  15   2      110.65       99.14     37.40 o 
  -4  15   2      483.24      489.85     85.41 o 
  -3  15   2      138.76      139.96     36.81 o 
  -2  15   2     1423.34     1385.67    154.79 o 
  -1  15   2      354.54      299.79     48.22 o 
   0  15   2      782.33     1000.10     77.80 o 
   1  15   2      306.79      359.40     77.14 o 
   2  15   2     1506.29     1623.94    139.50 o 
   3  15   2      134.10      148.14     36.01 o 
   4  15   2      487.47      385.01     56.47 o 
   5  15   2      103.39       87.39     36.52 o 
   6  15   2      575.25      621.03     62.18 o 
   7  15   2      237.45      229.23     36.76 o 
   8  15   2      126.16      115.47     30.15 o 
  -7  16   2       66.86       25.89     26.86 o 
  -6  16   2       54.11       51.22     26.54 o 
  -5  16   2       26.66       41.21     24.90 o 
  -4  16   2      129.46      181.47     37.63 o 
  -3  16   2       38.72       -7.01     40.00 o 
  -2  16   2      298.14      392.25     85.21 o 
  -1  16   2       20.26       -6.62     25.84 o 
   0  16   2       60.12       57.18     41.06 o 
   1  16   2       23.51       21.04     39.06 o 
   2  16   2      319.32      487.90     94.98 o 
   3  16   2       46.19       49.65     49.24 o 
   4  16   2       97.18       74.71     34.33 o 
   5  16   2       28.96       77.92     35.62 o 
   6  16   2       66.26       48.28     44.77 o 
   7  16   2       60.43        8.00     30.32 o 
  -6  17   2      144.79      148.63     36.69 o 
  -5  17   2       25.40       42.66     27.10 o 
  -4  17   2      366.19      325.27     87.75 o 
  -3  17   2      189.20      182.71     65.87 o 
  -2  17   2      566.19      513.51     97.28 o 
  -1  17   2      117.89      120.07     38.72 o 
   0  17   2      643.34      706.13    108.98 o 
   1  17   2       99.50       63.65     45.96 o 
   2  17   2      540.79      653.67    107.69 o 
   3  17   2      208.80      232.50     74.43 o 
   4  17   2      354.17      335.71     85.84 o 
   5  17   2       25.17       63.32     38.51 o 
   6  17   2      145.55      136.26     53.66 o 
  -5  18   2      100.26       85.18     58.49 o 
  -4  18   2      105.28       93.03     58.41 o 
  -3  18   2       40.33        5.76     46.16 o 
  -2  18   2       35.12       56.62     51.93 o 
   0  18   2      122.85      145.30     58.80 o 
   1  18   2       96.90       91.78     53.07 o 
   2  18   2       43.57       15.72     39.76 o 
   3  18   2       29.68       30.12     47.05 o 
   4  18   2      114.44      159.14     70.76 o 
   5  18   2      102.52      107.41     60.54 o 
  -3  19   2      208.29      250.35     80.16 o 
   1  19   2      383.61      467.90    104.87 o 
   2  19   2       45.81       94.02     55.81 o 
   3  19   2      183.36      213.93     75.80 o 
   1   0   3    77295.49    70431.38   1541.15 o 
   2   0   3       78.09       60.07      7.36 o 
   3   0   3    27887.67    28363.45    382.85 o 
   4   0   3        5.36        5.29      4.73 o 
   5   0   3     9798.80    10044.50    126.45 o 
   6   0   3      523.65      504.15     17.48 o 
   7   0   3     4145.51     4184.36     76.25 o 
   8   0   3       15.98       10.73      9.11 o 
   9   0   3     1292.24     1347.74     69.49 o 
  10   0   3      264.29      232.01     35.76 o 
  11   0   3     1053.46     1133.65     88.45 o 
  12   0   3        9.29       -7.24     38.98 o 
 -12   1   3      321.58      269.71     72.38 o 
 -11   1   3        6.25       71.42     46.71 o 
 -10   1   3      392.34      496.60     83.54 o 
  -9   1   3       28.40        8.86     12.83 o 
  -8   1   3      730.20      798.28     36.74 o 
  -7   1   3      623.72      675.23     26.07 o 
  -6   1   3     1010.54     1057.30     24.20 o 
  -5   1   3      229.51      262.48     13.28 o 
  -4   1   3     1457.12     1530.42     28.51 o 
  -3   1   3      445.32      436.29     16.10 o 
  -2   1   3     1684.77     1772.89     43.92 o 
  -1   1   3     1485.49     1452.49     36.72 o 
   0   1   3       10.59       14.77      4.23 o 
   1   1   3     1446.22     1399.59     36.29 o 
   2   1   3     1833.91     1986.18     51.66 o 
   3   1   3      481.06      476.75     12.72 o 
   4   1   3     1426.77     1505.08     27.99 o 
   5   1   3      181.81      214.22     10.40 o 
   6   1   3      974.33      993.20     23.90 o 
   7   1   3      610.69      676.21     31.24 o 
   8   1   3      767.28      828.13     46.29 o 
   9   1   3       44.82       50.49     18.01 o 
  10   1   3      378.99      377.22     42.92 o 
  11   1   3       15.39       55.35     29.20 o 
  12   1   3      299.69      228.78     66.37 o 
 -12   2   3      167.64       94.83     56.37 o 
 -11   2   3       74.36       79.33     49.25 o 
 -10   2   3      232.38      200.02     61.18 o 
  -9   2   3      759.21      801.82     40.42 o 
  -8   2   3     1252.10     1282.87     55.82 o 
  -7   2   3     1499.79     1560.35     43.74 o 
  -6   2   3     1112.28     1124.99     27.94 o 
  -5   2   3     6055.15     6146.01     70.10 o 
  -4   2   3     5170.91     5065.97     64.89 o 
  -3   2   3    10511.79    10378.48    148.37 o 
  -2   2   3    10367.39    10146.17    168.09 o 
  -1   2   3    13660.45    13231.93    215.67 o 
   0   2   3    40956.55    35437.73   3460.11 o 
   1   2   3    13753.64    13354.45    215.71 o 
   2   2   3    10934.74    10568.32    151.10 o 
   3   2   3    10258.94     9986.07    148.78 o 
   4   2   3     5184.96     5092.57     70.34 o 
   5   2   3     5890.98     6032.04     82.80 o 
   6   2   3     1120.20     1131.95     31.75 o 
   7   2   3     1626.45     1749.51     65.17 o 
   8   2   3     1247.46     1123.14     43.01 o 
   9   2   3      797.66      789.41     56.24 o 
  10   2   3      244.62      246.94     57.83 o 
  11   2   3       78.30       78.77     30.27 o 
  12   2   3      168.63      210.91     48.54 o 
 -12   3   3       23.99        4.15     40.00 o 
 -11   3   3      343.02      380.66     85.29 o 
 -10   3   3       99.69      140.81     36.88 o 
  -9   3   3      369.62      408.71     35.29 o 
  -8   3   3       35.47       15.12      9.79 o 
  -7   3   3     1022.53      982.88     34.07 o 
  -6   3   3      216.86      213.50     15.54 o 
  -5   3   3     1424.97     1437.17     28.06 o 
  -4   3   3      182.84      213.80     11.11 o 
  -3   3   3     1628.22     1648.39     40.26 o 
  -2   3   3      136.96      158.62     10.35 o 
  -1   3   3     1661.14     1652.39     34.69 o 
   0   3   3     4582.41     4496.03     97.87 o 
   1   3   3     1686.02     1597.38     39.11 o 
   2   3   3      120.53      148.04      9.98 o 
   3   3   3     1625.61     1666.89     33.05 o 
   4   3   3      209.74      243.30      9.55 o 
   5   3   3     1399.35     1444.85     26.97 o 
   6   3   3      228.41      201.47     20.10 o 
   7   3   3      994.57     1085.38     39.90 o 
   8   3   3       44.89       24.35     17.28 o 
   9   3   3      400.46      392.53     36.12 o 
  10   3   3      100.64       88.51     22.08 o 
  11   3   3      352.89      319.59     43.83 o 
  12   3   3       21.27       41.90     31.87 o 
 -12   4   3      190.38      152.48     64.44 o 
 -11   4   3       22.41      -24.88     24.88 o 
 -10   4   3     1313.65     1424.60     74.24 o 
  -9   4   3        8.51        8.14     12.49 o 
  -8   4   3     1523.12     1594.93     47.48 o 
  -7   4   3       16.18        8.56      9.14 o 
  -6   4   3    10639.08    10729.23    153.47 o 
  -5   4   3      110.32      125.49     10.66 o 
  -4   4   3    15440.68    15340.94    171.96 o 
  -3   4   3      429.87      460.62     16.75 o 
  -2   4   3    28042.98    27650.67    386.38 o 
  -1   4   3     2104.18     2104.04     43.86 o 
   0   4   3    21707.11    20143.15    327.72 o 
   1   4   3     2098.95     2103.15     43.51 o 
   2   4   3    27501.53    27458.99    348.21 o 
   3   4   3      422.94      466.27     15.04 o 
   4   4   3    14834.68    14698.82    161.01 o 
   5   4   3      103.80       97.46     12.97 o 
   6   4   3    10582.75    10444.88    190.17 o 
   7   4   3       19.18       32.45     13.68 o 
   8   4   3     1476.58     1458.91     58.47 o 
   9   4   3       11.63       -0.41     12.29 o 
  10   4   3     1366.10     1391.14     66.36 o 
  11   4   3       21.07       18.19     19.11 o 
  12   4   3      169.98      156.56     37.90 o 
 -12   5   3       66.15       89.53     56.17 o 
 -11   5   3      434.43      474.25     66.93 o 
 -10   5   3       15.34       14.65     16.84 o 
  -9   5   3     1019.46     1132.52     51.96 o 
  -8   5   3       89.40       81.81     17.58 o 
  -7   5   3      680.51      675.92     31.71 o 
  -6   5   3      616.38      619.41     38.67 o 
  -5   5   3     1464.69     1447.79     42.32 o 
  -4   5   3      576.23      682.47     22.14 o 
  -3   5   3       95.63       83.39      8.68 o 
  -2   5   3     2300.14     2478.33     52.83 o 
  -1   5   3     1507.20     1645.46     39.21 o 
   0   5   3      360.31      428.55     18.74 o 
   1   5   3     1441.35     1595.39     38.64 o 
   2   5   3     2359.57     2520.74     48.00 o 
   3   5   3       83.41       88.32      9.59 o 
   4   5   3      518.23      567.32     18.65 o 
   5   5   3     1536.03     1412.41     48.41 o 
   6   5   3      574.74      605.75     54.25 o 
   7   5   3      691.48      687.92     42.92 o 
   8   5   3       97.80       95.42     20.19 o 
   9   5   3     1051.06     1105.48     58.18 o 
  10   5   3       18.26        6.42     16.63 o 
  11   5   3      424.01      358.74     41.65 o 
  12   5   3       69.52       38.86     27.43 o 
 -11   6   3       41.54       77.30     29.22 o 
 -10   6   3       68.98       80.47     23.23 o 
  -9   6   3      278.57      256.67     29.08 o 
  -8   6   3     1699.49     1769.80     59.28 o 
  -7   6   3     1040.28     1094.77     39.13 o 
  -6   6   3     1005.46      963.07     37.70 o 
  -5   6   3     2871.79     2953.00     73.22 o 
  -4   6   3     4590.82     4587.92     95.41 o 
  -3   6   3     4769.36     4884.37     69.55 o 
  -2   6   3     3981.86     3861.72     62.29 o 
  -1   6   3     5386.20     5249.11     92.83 o 
   0   6   3     6702.10     6753.15    100.87 o 
   1   6   3     5172.81     5037.36     74.81 o 
   2   6   3     3816.61     3763.42     61.39 o 
   3   6   3     4614.55     4661.96     69.21 o 
   4   6   3     4471.49     4497.68     96.87 o 
   5   6   3     2727.41     2683.76     73.23 o 
   6   6   3      967.63      997.58     44.90 o 
   7   6   3     1115.43     1137.59     50.10 o 
   8   6   3     1833.52     1852.54     93.48 o 
   9   6   3      270.41      290.46     34.83 o 
  10   6   3       60.36       67.72     22.01 o 
  11   6   3       37.51       51.92     19.77 o 
 -11   7   3       13.75       -4.71     20.30 o 
 -10   7   3      718.50      790.61     55.63 o 
  -9   7   3       55.58       48.04     17.72 o 
  -8   7   3      771.60      821.33     49.69 o 
  -7   7   3       74.61       80.39     18.09 o 
  -6   7   3     1355.47     1390.34     51.75 o 
  -5   7   3       21.57       11.42     10.58 o 
  -4   7   3      164.14      167.13     19.42 o 
  -3   7   3      286.56      305.96     17.35 o 
  -2   7   3       70.92       60.79      8.23 o 
  -1   7   3      256.30      274.77     17.07 o 
   0   7   3        5.42       11.30      5.13 o 
   1   7   3      264.49      279.43     13.98 o 
   2   7   3       79.44       72.64      8.15 o 
   3   7   3      296.77      319.60     19.18 o 
   4   7   3      199.58      226.22     22.76 o 
   5   7   3       26.87       22.50     13.78 o 
   6   7   3     1438.89     1419.66     54.61 o 
   7   7   3       73.10       86.32     19.23 o 
   8   7   3      746.66      826.83     54.97 o 
   9   7   3       58.23       64.16     23.90 o 
  10   7   3      703.11      644.08     52.80 o 
  11   7   3       12.45       12.87     17.55 o 
 -11   8   3      220.05      214.40     35.18 o 
 -10   8   3       45.59       44.71     21.86 o 
  -9   8   3      881.46      907.94     57.26 o 
  -8   8   3       31.76       26.09     17.13 o 
  -7   8   3     2911.26     2855.16    100.50 o 
  -6   8   3       77.83       79.45     17.32 o 
  -5   8   3     5290.41     5273.74    120.10 o 
  -4   8   3      180.90      184.83     20.78 o 
  -3   8   3     8966.67     8735.25    158.61 o 
  -2   8   3      205.58      222.96     17.56 o 
  -1   8   3    12846.93    12763.52    164.84 o 
   0   8   3      957.04      968.53     28.14 o 
   1   8   3    12606.16    12535.17    153.71 o 
   2   8   3      211.19      216.51     12.97 o 
   3   8   3     9025.77     8927.56    184.50 o 
   4   8   3      175.23      189.92     37.97 o 
   5   8   3     5402.84     5259.61    118.00 o 
   6   8   3       68.24       64.87     17.59 o 
   7   8   3     2954.97     2937.27     88.86 o 
   8   8   3       34.10        1.99     14.35 o 
   9   8   3      913.47      846.88     60.03 o 
  10   8   3       36.19       36.72     21.79 o 
  11   8   3      230.25      241.45     33.69 o 
 -11   9   3       60.45       33.50     22.61 o 
 -10   9   3      221.38      226.52     36.38 o 
  -9   9   3      205.48      256.37     53.61 o 
  -8   9   3      960.12     1016.92     57.65 o 
  -7   9   3      189.37      143.80     24.57 o 
  -6   9   3      156.51      122.84     46.73 o 
  -5   9   3      122.12      150.31     21.73 o 
  -4   9   3     1431.56     1529.37     52.61 o 
  -3   9   3      101.79       60.25     25.00 o 
  -2   9   3      138.87      160.49     26.20 o 
  -1   9   3       44.24       39.69      9.64 o 
   0   9   3       71.45       45.62      8.80 o 
   1   9   3       45.82       66.17      8.57 o 
   2   9   3      112.00      139.02     16.95 o 
   3   9   3       85.15       95.84     19.05 o 
   4   9   3     1426.02     1504.54     61.56 o 
   5   9   3      140.62      176.37     27.77 o 
   6   9   3      186.57      216.20     31.10 o 
   7   9   3      173.92      162.56     35.52 o 
   8   9   3      960.79     1010.27     80.44 o 
   9   9   3      200.22      222.41     33.21 o 
  10   9   3      189.90      214.46     40.47 o 
  11   9   3       41.63       42.26     24.94 o 
 -10  10   3        5.40        0.35     19.58 o 
  -9  10   3      262.07      239.18     34.70 o 
  -8  10   3      524.49      500.81     50.25 o 
  -7  10   3      662.25      677.22     57.92 o 
  -6  10   3      428.29      527.02     46.84 o 
  -5  10   3      976.67      992.47     48.05 o 
  -4  10   3     1349.41     1359.75     51.26 o 
  -3  10   3     1713.70     1598.32     60.06 o 
  -2  10   3     2955.28     2893.97     82.60 o 
  -1  10   3     1381.42     1419.78     57.89 o 
   0  10   3      958.74      981.84     28.96 o 
   1  10   3     1453.66     1514.62     39.65 o 
   2  10   3     2972.84     2910.86     74.35 o 
   3  10   3     1586.02     1603.39     54.83 o 
   4  10   3     1356.02     1415.29     61.29 o 
   5  10   3     1076.15     1133.49     58.15 o 
   6  10   3      427.89      430.71     43.58 o 
   7  10   3      594.98      640.17     54.22 o 
   8  10   3      535.11      526.90    103.05 o 
   9  10   3      265.52      268.03     42.92 o 
  10  10   3        1.56       -7.20     24.94 o 
 -10  11   3        3.53       -1.25     18.76 o 
  -9  11   3      394.04      374.26     42.58 o 
  -8  11   3       64.57       57.90     20.97 o 
  -7  11   3      548.20      580.03     46.37 o 
  -6  11   3       45.57       42.05     20.49 o 
  -5  11   3      376.61      326.91     56.31 o 
  -4  11   3       65.95       48.58     23.33 o 
  -3  11   3      631.61      692.26     43.38 o 
  -2  11   3      279.94      287.57     37.48 o 
  -1  11   3       83.23       53.58     18.26 o 
   0  11   3        4.41        9.12     13.60 o 
   1  11   3       69.84       48.54     16.50 o 
   2  11   3      270.27      258.54     30.21 o 
   3  11   3      639.76      695.92     39.69 o 
   4  11   3       68.72       64.73     17.55 o 
   5  11   3      380.25      410.42     41.06 o 
   6  11   3       42.62       26.68     18.75 o 
   7  11   3      593.01      548.50     52.95 o 
   8  11   3       68.47       49.22     24.22 o 
   9  11   3      388.17      498.75     56.24 o 
  10  11   3        2.66        4.17     23.62 o 
  -9  12   3       16.26       -2.84     19.45 o 
  -8  12   3      253.85      268.48     36.56 o 
  -7  12   3       44.72       49.21     20.19 o 
  -6  12   3     1469.41     1432.57     76.52 o 
  -5  12   3        7.63       32.36     21.61 o 
  -4  12   3     2294.17     2267.92     82.39 o 
  -3  12   3        7.91       21.45     18.58 o 
  -2  12   3     3937.48     3787.85    133.15 o 
  -1  12   3       54.91       13.16     25.04 o 
   0  12   3     4078.84     4086.33    142.55 o 
   1  12   3       54.85       52.75     18.80 o 
   2  12   3     3867.68     3882.99    112.42 o 
   3  12   3        9.69        6.87     13.33 o 
   4  12   3     2261.73     2395.38     76.47 o 
   5  12   3       11.15        6.58     15.45 o 
   6  12   3     1484.50     1593.01     76.52 o 
   7  12   3       55.83       47.72     23.97 o 
   8  12   3      268.71      291.92     42.09 o 
   9  12   3       12.93       23.89     32.37 o 
  -9  13   3      133.23      101.20     32.71 o 
  -8  13   3      105.02       81.00     34.18 o 
  -7  13   3       50.35       62.97     24.71 o 
  -6  13   3       51.56       33.41     22.03 o 
  -5  13   3      160.81      130.80     72.36 o 
  -4  13   3      162.19      189.96     52.26 o 
  -3  13   3       36.12       48.01     23.33 o 
  -2  13   3      158.77      139.57     27.22 o 
  -1  13   3       37.52       44.71     22.80 o 
   0  13   3       81.33       66.48     25.39 o 
   1  13   3       37.29       72.55     40.90 o 
   2  13   3      140.75      133.02     32.73 o 
   3  13   3       37.59       33.81     19.67 o 
   4  13   3      181.48      237.28     35.71 o 
   5  13   3      174.05      182.61     29.24 o 
   6  13   3       64.70       77.81     24.44 o 
   7  13   3       65.12       51.98     20.93 o 
   8  13   3      122.97      108.12     29.23 o 
   9  13   3      109.13       86.88     28.38 o 
  -8  14   3      176.87      129.26     32.82 o 
  -7  14   3       70.74       82.69     27.93 o 
  -6  14   3      150.29       81.08     26.23 o 
  -5  14   3      100.09       77.34     29.70 o 
  -4  14   3      587.24      575.05     86.87 o 
  -3  14   3      989.42     1016.76     60.80 o 
  -2  14   3      581.96      650.80     85.68 o 
  -1  14   3      775.12      934.43     72.12 o 
   0  14   3     1815.36     2062.67    147.96 o 
   1  14   3      810.24      729.45     99.06 o 
   2  14   3      532.71      356.70     78.23 o 
   3  14   3      915.28      892.85     72.04 o 
   4  14   3      647.29      729.31     78.21 o 
   5  14   3      101.29       87.02     28.75 o 
   6  14   3      160.70      102.52     25.62 o 
   7  14   3       73.55       66.21     25.24 o 
   8  14   3      174.66      147.68     32.62 o 
  -8  15   3       71.98       52.41     27.35 o 
  -7  15   3        7.67       26.51     29.71 o 
  -6  15   3      376.80      429.75     90.48 o 
  -5  15   3        2.80       14.16     24.57 o 
  -4  15   3       66.46       21.67     20.69 o 
  -3  15   3       44.66       31.01     26.91 o 
  -2  15   3      119.87      157.02     37.96 o 
  -1  15   3       89.35      104.16     33.91 o 
   0  15   3       64.34       48.89     35.14 o 
   1  15   3       85.80       86.77     49.56 o 
   2  15   3      118.57      132.49     58.77 o 
   3  15   3       48.43        3.56     33.84 o 
   4  15   3       83.75       79.29     33.00 o 
   5  15   3        1.93      -15.03     24.13 o 
   6  15   3      377.49      372.56     50.98 o 
   7  15   3        8.60       20.02     22.60 o 
   8  15   3       68.31       46.02     25.73 o 
  -7  16   3      188.74      158.29     38.86 o 
  -6  16   3       23.69        9.14     22.95 o 
  -5  16   3      675.01      696.07     61.98 o 
  -4  16   3        7.97       -3.99     26.66 o 
  -3  16   3      493.99      574.24     99.31 o 
  -2  16   3       23.22       19.92     27.05 o 
  -1  16   3     1208.16     1174.52     87.86 o 
   0  16   3       73.04       96.08     49.73 o 
   1  16   3     1199.12     1408.68    137.15 o 
   2  16   3       23.93       28.59     43.34 o 
   3  16   3      503.97      497.51     99.80 o 
   4  16   3        8.12       28.81     45.23 o 
   5  16   3      618.47      584.48     71.91 o 
   6  16   3       23.00      -17.07     44.40 o 
   7  16   3      209.09       86.65     32.92 o 
  -6  17   3       30.94       26.28     26.05 o 
  -5  17   3      225.29      182.79     47.30 o 
  -4  17   3      114.92      127.78     60.45 o 
  -3  17   3        9.40       22.89     45.54 o 
  -2  17   3        8.47      -22.83     37.66 o 
  -1  17   3      155.49      167.45     59.96 o 
   0  17   3       13.30       15.14     39.45 o 
   1  17   3      158.11      230.54     69.79 o 
   2  17   3        9.70        1.37     41.19 o 
   3  17   3        7.53      -11.29     35.70 o 
   4  17   3      111.72      128.56     59.07 o 
   5  17   3      231.22      288.99     85.76 o 
   6  17   3       25.86       17.99     31.82 o 
  -4  18   3       30.91       85.63     54.74 o 
  -3  18   3      264.95      211.42     74.14 o 
  -2  18   3      106.49       23.10     49.45 o 
   0  18   3       86.69       58.08     50.98 o 
   1  18   3      175.88      203.05     69.43 o 
   2  18   3       89.72      108.86     58.08 o 
   3  18   3      268.91      179.15     72.44 o 
   4  18   3       31.48       -3.73     43.37 o 
  -3  19   3      135.15      128.78     65.51 o 
   0  19   3        1.27        3.38     43.24 o 
   1  19   3        2.75       41.59     55.06 o 
   2  19   3        8.59       -7.91     43.75 o 
   3  19   3      133.13      128.61     61.33 o 
   1   0   4      509.26      503.53     23.69 o 
   2   0   4     3821.24     3699.14     72.30 o 
   3   0   4     2212.47     2322.14     42.21 o 
   4   0   4     4256.58     4285.47     52.64 o 
   5   0   4     2209.36     2200.47     40.66 o 
   6   0   4     2411.75     2431.63     39.94 o 
   7   0   4      336.58      380.50     20.52 o 
   8   0   4      500.01      533.39     31.10 o 
   9   0   4      803.35      858.47     54.86 o 
  10   0   4      362.96      332.56     41.63 o 
  11   0   4      755.22      832.11     77.67 o 
  12   0   4        1.65       23.26     37.12 o 
 -12   1   4       80.77      106.01     38.63 o 
 -11   1   4       99.04      129.69     54.57 o 
 -10   1   4      907.98      882.48     84.34 o 
  -9   1   4      155.31      195.67     28.17 o 
  -8   1   4     1351.47     1421.03     42.67 o 
  -7   1   4      789.71      768.60     27.42 o 
  -6   1   4     1890.14     1917.70     40.12 o 
  -5   1   4     1031.64      978.31     25.04 o 
  -4   1   4     8380.67     8361.91    100.76 o 
  -3   1   4     2105.74     2224.00     50.06 o 
  -2   1   4    14444.17    14788.07    204.38 o 
  -1   1   4     4185.88     4166.38     89.18 o 
   0   1   4    11003.83    11282.49    262.47 o 
   1   1   4     4303.72     4286.95    109.74 o 
   2   1   4    14549.11    14351.55    264.78 o 
   3   1   4     1919.90     1981.26     42.65 o 
   4   1   4     8760.49     8838.75    117.07 o 
   5   1   4      983.94     1006.58     28.05 o 
   6   1   4     1684.31     1799.99     37.87 o 
   7   1   4      887.94      870.85     34.18 o 
   8   1   4     1441.43     1468.35     54.78 o 
   9   1   4      172.40      175.31     25.82 o 
  10   1   4      835.80      778.73     59.65 o 
  11   1   4      117.10       84.75     28.67 o 
  12   1   4      102.95       65.54     46.11 o 
 -12   2   4      327.61      356.86     60.34 o 
 -11   2   4      340.06      250.03     71.36 o 
 -10   2   4      477.63      562.24     61.99 o 
  -9   2   4      544.06      592.00     47.90 o 
  -8   2   4     1166.47     1231.57     67.37 o 
  -7   2   4     2089.96     2159.89     50.86 o 
  -6   2   4     1470.82     1563.03     39.64 o 
  -5   2   4     5075.99     5112.62     65.39 o 
  -4   2   4     2400.74     2349.04     36.88 o 
  -3   2   4     3635.36     3712.78     64.20 o 
  -2   2   4     4046.55     4022.33     67.48 o 
  -1   2   4     7675.42     7537.31    152.40 o 
   0   2   4     7542.97     7230.47    125.76 o 
   1   2   4     8024.45     7735.63    132.18 o 
   2   2   4     4223.95     4134.29     68.48 o 
   3   2   4     3667.00     3711.98     57.72 o 
   4   2   4     2343.20     2275.32     32.74 o 
   5   2   4     5103.73     5194.51     73.77 o 
   6   2   4     1447.80     1566.83     37.65 o 
   7   2   4     2050.66     2075.94     71.84 o 
   8   2   4     1142.43     1257.13     50.79 o 
   9   2   4      534.69      591.11     41.99 o 
  10   2   4      477.85      469.68     43.34 o 
  11   2   4      374.25      404.06     48.04 o 
  12   2   4      303.76      253.02     51.81 o 
 -12   3   4      112.87       98.52     55.15 o 
 -11   3   4      404.98      344.55     81.92 o 
 -10   3   4      447.87      538.88     64.08 o 
  -9   3   4      576.16      582.69     43.71 o 
  -8   3   4      852.78      829.74     39.41 o 
  -7   3   4     1897.73     1876.79     47.98 o 
  -6   3   4     1470.57     1473.83     31.16 o 
  -5   3   4     2250.68     2355.60     36.42 o 
  -4   3   4      571.31      587.52     16.32 o 
  -3   3   4     8321.68     8080.64    115.75 o 
  -2   3   4     2415.72     2387.47     47.22 o 
  -1   3   4    20097.68    19979.10    251.46 o 
   0   3   4      816.09      774.92     25.38 o 
   1   3   4    19606.51    19359.49    278.52 o 
   2   3   4     2575.93     2489.14     48.03 o 
   3   3   4     8729.49     8462.64    100.01 o 
   4   3   4      676.21      673.47     17.14 o 
   5   3   4     2514.38     2585.83     41.65 o 
   6   3   4     1476.71     1463.83     38.46 o 
   7   3   4     1808.90     1775.44     70.59 o 
   8   3   4      836.66      810.06     45.25 o 
   9   3   4      641.38      634.49     44.35 o 
  10   3   4      466.14      504.84     43.63 o 
  11   3   4      381.18      320.01     44.34 o 
  12   3   4      115.33       85.37     41.13 o 
 -12   4   4      107.77      185.81     63.43 o 
 -11   4   4       35.28       89.10     35.92 o 
 -10   4   4      749.78      729.90     58.64 o 
  -9   4   4      391.21      348.08     30.67 o 
  -8   4   4     1241.02     1325.74     43.58 o 
  -7   4   4      559.29      608.14     29.57 o 
  -6   4   4     1576.98     1574.97     42.13 o 
  -5   4   4      582.57      581.68     21.67 o 
  -4   4   4      505.44      474.31     16.72 o 
  -3   4   4     4365.70     4299.11     76.99 o 
  -2   4   4      227.10      220.42     12.36 o 
  -1   4   4     6965.65     6715.37     96.41 o 
   0   4   4      147.27      161.25     14.15 o 
   1   4   4     6626.83     6482.53    106.53 o 
   2   4   4      181.36      177.66     11.43 o 
   3   4   4     4519.77     4427.42     57.12 o 
   4   4   4      534.76      520.99     15.42 o 
   5   4   4      554.37      561.47     17.63 o 
   6   4   4     1599.56     1544.17     53.43 o 
   7   4   4      572.31      614.90     38.60 o 
   8   4   4     1218.62     1295.50     55.21 o 
   9   4   4      417.82      418.89     47.79 o 
  10   4   4      746.85      741.06     52.06 o 
  11   4   4       43.27       40.75     22.06 o 
  12   4   4       95.85       36.70     30.62 o 
 -12   5   4       80.24       60.23     54.55 o 
 -11   5   4      119.37       79.51     36.27 o 
 -10   5   4       32.81       44.32     22.74 o 
  -9   5   4      946.70      931.75     46.47 o 
  -8   5   4      336.76      342.40     26.23 o 
  -7   5   4     1612.21     1656.23     47.18 o 
  -6   5   4        0.06       -5.62      7.04 o 
  -5   5   4     4169.50     4260.79     83.28 o 
  -4   5   4      386.27      430.74     18.44 o 
  -3   5   4     8046.03     7752.01    100.88 o 
  -2   5   4     1500.82     1475.48     34.43 o 
  -1   5   4    12358.45    12170.40    168.81 o 
   0   5   4     5278.67     5187.85     80.10 o 
   1   5   4    12762.52    12665.72    168.67 o 
   2   5   4     1496.90     1422.15     28.40 o 
   3   5   4     8408.36     8154.25     94.64 o 
   4   5   4      494.14      528.26     16.43 o 
   5   5   4     4211.69     4107.65     93.86 o 
   6   5   4        7.82        5.24     10.12 o 
   7   5   4     1610.85     1574.34     58.61 o 
   8   5   4      334.14      357.34     34.74 o 
   9   5   4      877.94      912.13     65.25 o 
  10   5   4       16.12       26.31     18.94 o 
  11   5   4      118.80      131.47     28.79 o 
  12   5   4       74.65       45.26     28.17 o 
 -11   6   4      271.17      298.92     50.74 o 
 -10   6   4      137.88       81.74     26.65 o 
  -9   6   4      830.50      901.73     53.22 o 
  -8   6   4      527.55      530.23     40.47 o 
  -7   6   4     1438.08     1484.54     49.80 o 
  -6   6   4      526.42      539.52     30.83 o 
  -5   6   4     1332.42     1385.52     47.64 o 
  -4   6   4     2084.63     2009.06     56.77 o 
  -3   6   4     2331.27     2308.13     41.41 o 
  -2   6   4     4627.25     4800.07     74.02 o 
  -1   6   4     3785.37     3618.72     58.90 o 
   0   6   4     9605.17     9619.42    124.34 o 
   1   6   4     3751.19     3618.76     72.27 o 
   2   6   4     4692.70     4853.85     60.68 o 
   3   6   4     2132.81     2081.73     36.85 o 
   4   6   4     2143.23     2058.16     58.24 o 
   5   6   4     1246.52     1248.74     46.92 o 
   6   6   4      607.43      578.04     36.83 o 
   7   6   4     1482.25     1385.26     56.58 o 
   8   6   4      553.86      469.16     39.84 o 
   9   6   4      853.55      852.23     60.69 o 
  10   6   4      157.61      167.78     38.29 o 
  11   6   4      244.47      217.95     34.86 o 
 -11   7   4       90.99       50.09     27.42 o 
 -10   7   4      125.37      120.33     26.25 o 
  -9   7   4      238.18      243.78     32.94 o 
  -8   7   4      214.44      247.56     30.50 o 
  -7   7   4      484.69      544.77     33.95 o 
  -6   7   4     3117.22     3205.02     86.51 o 
  -5   7   4     2127.34     2147.06     72.73 o 
  -4   7   4     2895.45     2833.45     72.94 o 
  -3   7   4     1761.27     1672.01     44.41 o 
  -2   7   4     7587.38     7706.67    109.80 o 
  -1   7   4     1196.94     1137.86     33.02 o 
   0   7   4     9436.79     9299.95    115.60 o 
   1   7   4     1301.27     1281.13     28.46 o 
   2   7   4     7752.57     7772.52     95.13 o 
   3   7   4     1667.59     1603.79     44.25 o 
   4   7   4     3066.34     3088.73     76.29 o 
   5   7   4     2225.39     2089.66     80.14 o 
   6   7   4     3159.72     3210.04     87.76 o 
   7   7   4      500.82      481.61     38.57 o 
   8   7   4      189.53      145.46     24.46 o 
   9   7   4      258.21      303.46     42.39 o 
  10   7   4      169.13      200.55     31.22 o 
  11   7   4       74.42       76.97     34.44 o 
 -11   8   4      187.86      173.52     38.68 o 
 -10   8   4      186.28      210.32     43.66 o 
  -9   8   4      378.66      369.37     38.96 o 
  -8   8   4      159.32      108.91     23.66 o 
  -7   8   4      520.95      568.25     41.36 o 
  -6   8   4      321.87      331.27     27.16 o 
  -5   8   4      282.18      313.47     27.89 o 
  -4   8   4      554.40      600.44     33.83 o 
  -3   8   4      126.30      151.57     19.39 o 
  -2   8   4     3293.68     3295.73     91.15 o 
  -1   8   4      649.98      665.72     25.46 o 
   0   8   4     1020.27     1025.29     29.33 o 
   1   8   4      659.72      675.13     23.29 o 
   2   8   4     3108.48     3104.38     53.01 o 
   3   8   4      143.35      150.07     23.52 o 
   4   8   4      626.82      665.83     35.95 o 
   5   8   4      230.35      251.08     26.99 o 
   6   8   4      315.28      280.82     29.71 o 
   7   8   4      548.83      575.77     53.36 o 
   8   8   4      186.27      153.11     27.01 o 
   9   8   4      384.40      416.13     42.28 o 
  10   8   4      198.46      162.43     35.02 o 
  11   8   4      211.78      235.77     37.16 o 
 -11   9   4       57.40       53.24     25.20 o 
 -10   9   4      337.11      347.97     51.55 o 
  -9   9   4       76.31       60.98     28.22 o 
  -8   9   4      830.71      798.30     53.18 o 
  -7   9   4        3.69        5.28     13.41 o 
  -6   9   4     2068.58     2073.88     61.28 o 
  -5   9   4      539.31      518.78     35.40 o 
  -4   9   4     3903.67     3769.06     91.02 o 
  -3   9   4      797.24      720.23     53.82 o 
  -2   9   4     2980.82     3131.46     84.38 o 
  -1   9   4      721.27      738.61     26.83 o 
   0   9   4     6949.61     6938.25     84.69 o 
   1   9   4      860.25      858.81     22.69 o 
   2   9   4     2872.53     2890.06     73.08 o 
   3   9   4      717.05      747.07     37.14 o 
   4   9   4     3776.61     3680.13    105.20 o 
   5   9   4      559.22      548.26     42.71 o 
   6   9   4     2066.67     1912.65     68.95 o 
   7   9   4       10.46       15.95     15.33 o 
   8   9   4      811.24      910.47     56.71 o 
   9   9   4       64.75       53.23     21.64 o 
  10   9   4      325.78      325.35     42.37 o 
  11   9   4       66.45       60.31     30.53 o 
 -10  10   4      235.24      214.25     35.48 o 
  -9  10   4      149.21      151.34     29.26 o 
  -8  10   4      671.05      690.55     51.21 o 
  -7  10   4      138.84      129.35     25.02 o 
  -6  10   4     1094.24     1150.57     57.76 o 
  -5  10   4      646.80      657.97     40.36 o 
  -4  10   4     1582.44     1501.55     77.47 o 
  -3  10   4      577.46      596.05     50.73 o 
  -2  10   4      951.54     1080.79     46.97 o 
  -1  10   4     1927.08     1886.14     68.66 o 
   0  10   4     1976.65     2069.06     45.42 o 
   1  10   4     1955.14     2001.08     48.57 o 
   2  10   4      946.49      964.52     40.75 o 
   3  10   4      563.51      623.19     38.23 o 
   4  10   4     1549.36     1597.39     57.51 o 
   5  10   4      660.67      642.05     70.09 o 
   6  10   4     1121.89     1208.75     65.34 o 
   7  10   4      122.68      147.72     30.01 o 
   8  10   4      665.22      709.25     60.51 o 
   9  10   4      168.81      105.42     31.68 o 
  10  10   4      255.52      148.39     49.08 o 
 -10  11   4      118.16      116.17     30.04 o 
  -9  11   4      364.12      337.14     42.02 o 
  -8  11   4      257.96      267.72     37.42 o 
  -7  11   4      470.79      510.96     44.11 o 
  -6  11   4      330.62      313.76     33.83 o 
  -5  11   4     1267.28     1259.91    111.12 o 
  -4  11   4      417.63      444.28     41.55 o 
  -3  11   4     1616.92     1693.23     65.44 o 
  -2  11   4     1170.17     1236.49     80.35 o 
  -1  11   4     2827.54     2949.27     85.71 o 
   0  11   4      688.18      700.61     41.83 o 
   1  11   4     2678.22     2769.88     85.88 o 
   2  11   4     1196.59     1162.34     55.05 o 
   3  11   4     1673.06     1715.57     59.24 o 
   4  11   4      420.28      431.27     34.81 o 
   5  11   4     1253.53     1213.70     54.88 o 
   6  11   4      332.25      334.78     40.08 o 
   7  11   4      488.95      450.42     48.16 o 
   8  11   4      285.14      223.10     39.87 o 
   9  11   4      385.05      300.13     45.65 o 
  10  11   4      113.88      100.14     33.40 o 
  -9  12   4      160.40      148.86     31.53 o 
  -8  12   4      179.21      166.38     30.97 o 
  -7  12   4      436.27      491.37     45.60 o 
  -6  12   4      363.20      392.23     44.55 o 
  -5  12   4      284.24      222.08     33.13 o 
  -4  12   4      191.11      190.63     24.50 o 
  -3  12   4      635.30      701.29     57.57 o 
  -2  12   4      122.46       78.69     19.48 o 
  -1  12   4      350.67      380.05     40.15 o 
   0  12   4       27.70       15.80     19.91 o 
   1  12   4      335.40      456.25     75.50 o 
   2  12   4      144.04      209.65     29.20 o 
   3  12   4      605.70      579.41     47.18 o 
   4  12   4      181.91      192.61     26.54 o 
   5  12   4      319.53      422.46     42.82 o 
   6  12   4      342.22      339.36     37.62 o 
   7  12   4      479.83      427.29     44.84 o 
   8  12   4      180.10      215.90     34.91 o 
   9  12   4      174.11      164.40     54.08 o 
  -9  13   4      266.11      235.38     42.50 o 
  -8  13   4      104.58       58.14     32.42 o 
  -7  13   4      598.97      578.22     56.84 o 
  -6  13   4       75.82       57.73     27.97 o 
  -5  13   4     1180.92     1199.28     67.10 o 
  -4  13   4       86.43       75.25     21.64 o 
  -3  13   4     1545.13     1692.59     70.92 o 
  -2  13   4      345.12      306.87     29.38 o 
  -1  13   4     1814.15     1867.15     72.94 o 
   0  13   4      305.82      260.20     51.26 o 
   1  13   4     1776.02     1620.12    130.37 o 
   2  13   4      352.77      258.87     44.40 o 
   3  13   4     1607.70     1592.11     72.34 o 
   4  13   4       97.25      123.20     28.22 o 
   5  13   4     1128.33     1144.57     59.82 o 
   6  13   4       90.05       89.55     29.30 o 
   7  13   4      622.75      629.61     51.84 o 
   8  13   4      107.11      113.13     28.53 o 
   9  13   4      240.12      186.17     35.44 o 
  -8  14   4       75.88       60.21     28.93 o 
  -7  14   4      344.44      392.25     69.89 o 
  -6  14   4      135.82      112.60     30.13 o 
  -5  14   4      513.99      604.25     65.97 o 
  -4  14   4      372.43      386.56     52.24 o 
  -3  14   4      323.14      331.06     34.68 o 
  -2  14   4      125.10      164.90     28.66 o 
  -1  14   4      109.81       83.19     32.66 o 
   0  14   4      389.38      372.90     73.97 o 
   1  14   4      113.24       50.53     40.46 o 
   2  14   4       95.76       17.95     39.18 o 
   3  14   4      296.93      305.32     39.59 o 
   4  14   4      343.95      374.89     44.49 o 
   5  14   4      516.06      506.14     53.02 o 
   6  14   4      140.96      179.90     39.01 o 
   7  14   4      298.07      288.61     43.87 o 
   8  14   4       94.91       46.16     29.22 o 
  -7  15   4      287.72      211.15     85.23 o 
  -6  15   4      261.66      178.38     42.63 o 
  -5  15   4       74.49       82.99     52.02 o 
  -4  15   4      715.09      757.94     69.81 o 
  -3  15   4      482.20      548.27     50.58 o 
  -2  15   4     1029.76      902.49     75.29 o 
  -1  15   4       64.18       83.14     30.54 o 
   0  15   4      546.64      538.07     93.97 o 
   1  15   4       98.87      126.87     56.46 o 
   2  15   4     1045.89     1010.31    121.36 o 
   3  15   4      456.42      320.44     80.45 o 
   4  15   4      727.76      845.38     75.57 o 
   5  15   4       92.63       80.58     27.04 o 
   6  15   4      256.71      192.49     39.24 o 
   7  15   4      275.57      326.70     41.51 o 
  -7  16   4       47.23       70.41     37.04 o 
  -6  16   4      172.27      127.91     34.44 o 
  -5  16   4      120.24       62.10     27.37 o 
  -4  16   4      125.90      141.54     40.53 o 
  -3  16   4      279.39      156.70     64.50 o 
  -2  16   4      249.99      273.94     51.52 o 
  -1  16   4       29.45       16.24     34.84 o 
   0  16   4       41.38       51.30     43.20 o 
   1  16   4       25.40       29.32     39.15 o 
   2  16   4      268.40      292.49     79.41 o 
   3  16   4      289.74      254.92     74.58 o 
   4  16   4      113.31      126.52     62.44 o 
   5  16   4      108.13      118.92     42.79 o 
   6  16   4      156.58      177.36     50.60 o 
   7  16   4       50.49       51.46     28.91 o 
  -6  17   4      196.87      205.56     42.77 o 
  -5  17   4       22.86        0.70     34.45 o 
  -4  17   4      442.48      425.99    101.86 o 
  -3  17   4       66.53       40.99     48.10 o 
  -2  17   4      236.90      261.13     52.45 o 
  -1  17   4      127.25      129.71     58.02 o 
   0  17   4      560.20      485.39     95.14 o 
   1  17   4      146.70      144.31     58.30 o 
   2  17   4      262.04      329.99     79.92 o 
   3  17   4       56.40      102.18     55.59 o 
   4  17   4      449.51      401.42     93.90 o 
   5  17   4       25.10       38.74     51.18 o 
   6  17   4      216.67      222.37     53.88 o 
  -4  18   4      140.01      180.86     69.83 o 
  -3  18   4       64.47       44.13     51.84 o 
  -1  18   4      111.66      148.31     61.71 o 
   0  18   4      180.81      249.71     74.40 o 
   1  18   4      110.23      170.26     64.12 o 
   2  18   4       82.07       69.20     55.64 o 
   3  18   4       75.16       60.74     52.14 o 
   4  18   4      131.94      149.23     64.03 o 
   0  19   4       12.75       12.33     44.96 o 
   1  19   4      313.57      310.20     86.94 o 
   2  19   4       81.57       61.75     54.42 o 
   1   0   5     2710.45     2466.64     73.07 o 
   2   0   5     1274.00     1455.93     40.80 o 
   3   0   5     4067.37     4142.11     69.26 o 
   4   0   5     2481.75     2521.53     36.39 o 
   5   0   5     1463.71     1504.88     30.25 o 
   6   0   5      664.84      674.52     23.86 o 
   7   0   5      587.40      622.32     28.94 o 
   8   0   5     1234.46     1414.59     52.44 o 
   9   0   5      310.78      241.59     33.66 o 
  10   0   5      639.82      747.44     56.48 o 
  11   0   5       22.76       11.59     18.89 o 
  12   0   5      208.20      238.53     73.07 o 
 -12   1   5      142.79      141.56     41.51 o 
 -11   1   5      189.45      186.71     60.98 o 
 -10   1   5      125.67      108.99     36.65 o 
  -9   1   5      933.14     1037.36     51.76 o 
  -8   1   5      319.81      327.04     26.58 o 
  -7   1   5     2517.72     2649.43     64.31 o 
  -6   1   5     1731.50     1814.90     39.59 o 
  -5   1   5     4050.56     4094.86     50.99 o 
  -4   1   5      475.86      473.94     14.39 o 
  -3   1   5    17488.93    17570.91    274.78 o 
  -2   1   5     7134.65     7209.50    123.90 o 
  -1   1   5    12343.23    12628.49    337.42 o 
   0   1   5       58.92       66.65     16.79 o 
   1   1   5    12202.17    11975.25    288.00 o 
   2   1   5     7339.93     7529.67    137.14 o 
   3   1   5    17145.04    17607.67    267.48 o 
   4   1   5      457.02      474.20     12.70 o 
   5   1   5     4125.52     4126.69     63.66 o 
   6   1   5     1800.75     1890.61     43.89 o 
   7   1   5     2625.75     2805.38     66.20 o 
   8   1   5      352.76      369.75     34.12 o 
   9   1   5      941.16      998.85     51.12 o 
  10   1   5      130.51      103.25     23.80 o 
  11   1   5      192.63      259.44     41.84 o 
  12   1   5      151.61      187.28     68.46 o 
 -12   2   5      128.40      137.95     61.93 o 
 -11   2   5      133.11      120.90     54.09 o 
 -10   2   5      598.83      654.74     53.30 o 
  -9   2   5     1079.22     1265.83     64.60 o 
  -8   2   5      255.72      224.79     28.41 o 
  -7   2   5     1094.88     1220.76     52.22 o 
  -6   2   5     4166.08     4212.71     73.89 o 
  -5   2   5     2962.40     3029.12     44.48 o 
  -4   2   5     1370.70     1350.21     31.50 o 
  -3   2   5     3354.45     3327.01     55.69 o 
  -2   2   5     3525.73     3588.61     62.12 o 
  -1   2   5     3907.47     3959.52     68.13 o 
   0   2   5     2492.75     2460.21     52.62 o 
   1   2   5     4113.64     4164.94     62.93 o 
   2   2   5     3409.24     3447.99     71.22 o 
   3   2   5     3420.30     3393.36     51.55 o 
   4   2   5     1314.71     1315.64     25.28 o 
   5   2   5     3075.19     3118.87     48.07 o 
   6   2   5     4014.52     3992.95     80.51 o 
   7   2   5     1069.13     1152.18     44.69 o 
   8   2   5      240.18      235.07     35.02 o 
   9   2   5     1030.24     1096.82     55.82 o 
  10   2   5      584.43      588.38     45.83 o 
  11   2   5      132.43      146.12     32.60 o 
  12   2   5      138.73      187.12     46.32 o 
 -12   3   5      122.47       64.93     47.02 o 
 -11   3   5      152.02       76.95     49.14 o 
 -10   3   5      221.68      171.75     68.39 o 
  -9   3   5      373.33      421.55     61.24 o 
  -8   3   5     1126.75     1187.27     45.20 o 
  -7   3   5      183.58      175.40     17.75 o 
  -6   3   5     2404.92     2555.41     45.35 o 
  -5   3   5     2719.37     2884.67     47.15 o 
  -4   3   5     7664.54     7813.86     90.57 o 
  -3   3   5     1636.63     1597.88     34.62 o 
  -2   3   5     9706.87     9290.34    140.50 o 
  -1   3   5     9140.94     9328.34    130.19 o 
   0   3   5    14849.49    14273.26    214.11 o 
   1   3   5     9473.66     9627.45    130.19 o 
   2   3   5     9546.32     9241.33    128.04 o 
   3   3   5     1677.02     1650.92     29.97 o 
   4   3   5     7319.94     7435.43     95.36 o 
   5   3   5     2694.00     2780.27     49.64 o 
   6   3   5     2561.24     2640.88     59.94 o 
   7   3   5      205.48      252.06     32.13 o 
   8   3   5     1162.26     1216.31     53.51 o 
   9   3   5      362.10      386.93     37.18 o 
  10   3   5      193.02      124.58     28.14 o 
  11   3   5      140.78      121.96     31.51 o 
  12   3   5      107.38       87.14     31.67 o 
 -12   4   5       10.43       17.12     42.28 o 
 -11   4   5      450.50      327.23    140.64 o 
 -10   4   5      176.86      155.76     31.37 o 
  -9   4   5      486.19      432.00     37.71 o 
  -8   4   5      617.08      640.31     50.90 o 
  -7   4   5     1014.06     1058.83     41.93 o 
  -6   4   5      414.91      403.78     23.45 o 
  -5   4   5      831.00      811.97     31.03 o 
  -4   4   5     3393.87     3490.08     54.16 o 
  -3   4   5      404.38      381.52     15.11 o 
  -2   4   5     1018.99      972.36     26.33 o 
  -1   4   5     1245.37     1357.63     31.01 o 
   0   4   5      115.00      117.55     11.74 o 
   1   4   5     1304.10     1384.49     31.02 o 
   2   4   5     1163.66     1098.33     24.78 o 
   3   4   5      427.34      452.91     14.68 o 
   4   4   5     3398.54     3478.41     50.28 o 
   5   4   5      718.57      721.18     28.32 o 
   6   4   5      411.55      396.61     30.20 o 
   7   4   5      972.35     1103.90     48.53 o 
   8   4   5      590.78      663.83     43.47 o 
   9   4   5      445.48      412.26     38.87 o 
  10   4   5      138.74      184.95     29.54 o 
  11   4   5      489.20      489.05     47.22 o 
  12   4   5       14.14       28.50     25.29 o 
 -11   5   5       45.83       81.63     46.10 o 
 -10   5   5      686.43      658.94     59.12 o 
  -9   5   5       20.22       19.57     16.09 o 
  -8   5   5     1441.75     1463.51     47.23 o 
  -7   5   5      259.96      290.62     27.72 o 
  -6   5   5     2606.61     2645.04     64.31 o 
  -5   5   5      449.12      424.09     28.21 o 
  -4   5   5     7591.55     7417.88    105.62 o 
  -3   5   5     2416.18     2332.03     40.86 o 
  -2   5   5    10001.44     9839.25    121.94 o 
  -1   5   5     1808.08     1818.36     39.24 o 
   0   5   5    16957.72    16875.50    203.82 o 
   1   5   5     1863.95     1888.71     36.14 o 
   2   5   5    10347.21    10208.48    108.26 o 
   3   5   5     2201.48     2171.00     36.93 o 
   4   5   5     7965.12     7811.26    113.26 o 
   5   5   5      464.97      491.68     30.95 o 
   6   5   5     2494.45     2410.34     73.28 o 
   7   5   5      268.34      309.10     30.14 o 
   8   5   5     1461.91     1552.03     61.80 o 
   9   5   5       20.54       10.49     15.29 o 
  10   5   5      664.07      766.46     54.57 o 
  11   5   5       37.50       57.29     23.51 o 
 -11   6   5      105.98       44.19     26.66 o 
 -10   6   5      517.39      579.63     68.71 o 
  -9   6   5      128.08       91.44     22.40 o 
  -8   6   5      791.12      877.51     57.09 o 
  -7   6   5      818.08      860.64     43.92 o 
  -6   6   5      861.12      997.63     38.55 o 
  -5   6   5     2778.41     2746.42     81.86 o 
  -4   6   5      709.87      753.01     30.37 o 
  -3   6   5     1544.14     1546.44     31.57 o 
  -2   6   5     2972.16     3063.70     50.06 o 
  -1   6   5     2379.29     2425.87     45.82 o 
   0   6   5     4063.56     4347.89     65.56 o 
   1   6   5     2506.29     2512.94     46.01 o 
   2   6   5     2928.76     3000.12     43.79 o 
   3   6   5     1568.06     1578.68     31.18 o 
   4   6   5      703.81      745.83     35.04 o 
   5   6   5     2753.75     2680.94     73.29 o 
   6   6   5      809.01      878.83     50.76 o 
   7   6   5      766.79      779.61     45.71 o 
   8   6   5      793.18      787.85     49.70 o 
   9   6   5      126.60      101.92     32.07 o 
  10   6   5      569.26      592.04     50.86 o 
  11   6   5       95.86       63.98     25.04 o 
 -11   7   5      228.82      252.03     43.42 o 
 -10   7   5      212.11      150.18     49.41 o 
  -9   7   5      709.69      662.26     49.07 o 
  -8   7   5      327.79      345.46     34.89 o 
  -7   7   5     1146.85     1124.70     47.61 o 
  -6   7   5     1519.84     1521.69     64.70 o 
  -5   7   5     3744.10     3831.02     81.50 o 
  -4   7   5      767.47      718.11     32.14 o 
  -3   7   5     2470.85     2308.95     60.81 o 
  -2   7   5     2689.79     2777.59     49.20 o 
  -1   7   5     8834.20     8566.75    120.86 o 
   0   7   5     1187.48     1266.37     28.30 o 
   1   7   5     9082.66     8878.21     98.08 o 
   2   7   5     2791.75     2879.38     46.15 o 
   3   7   5     2420.04     2352.11     45.96 o 
   4   7   5      826.84      811.32     37.56 o 
   5   7   5     3644.17     3510.48     90.41 o 
   6   7   5     1501.88     1430.84     55.94 o 
   7   7   5     1053.17     1018.57     52.93 o 
   8   7   5      323.80      343.11     36.37 o 
   9   7   5      665.88      718.80     52.30 o 
  10   7   5      186.55      189.99     31.77 o 
  11   7   5      218.48      173.46     33.95 o 
 -11   8   5      113.44      115.34     34.24 o 
 -10   8   5      105.43       90.73     25.52 o 
  -9   8   5       89.11       72.37     21.45 o 
  -8   8   5      729.09      743.16     49.77 o 
  -7   8   5      363.83      344.14     29.97 o 
  -6   8   5      642.35      661.88     36.61 o 
  -5   8   5      473.24      473.31     29.76 o 
  -4   8   5      406.16      431.06     27.07 o 
  -3   8   5      520.38      518.99     30.03 o 
  -2   8   5      817.50      893.83     32.42 o 
  -1   8   5     1396.29     1422.08     35.13 o 
   0   8   5        9.68       12.85      7.32 o 
   1   8   5     1316.88     1305.65     29.39 o 
   2   8   5      808.05      812.60     27.62 o 
   3   8   5      556.06      598.74     33.03 o 
   4   8   5      369.44      373.62     28.98 o 
   5   8   5      344.76      396.23     32.00 o 
   6   8   5      658.64      632.12     41.63 o 
   7   8   5      363.05      418.40     38.57 o 
   8   8   5      698.33      698.50     72.01 o 
   9   8   5       76.63       77.90     23.31 o 
  10   8   5      113.87      119.71     28.06 o 
  11   8   5      108.42       74.03     27.17 o 
 -10   9   5      105.51       86.43     24.94 o 
  -9   9   5      203.61      189.65     31.69 o 
  -8   9   5       54.25       46.30     30.88 o 
  -7   9   5     1873.05     1860.78     70.08 o 
  -6   9   5      313.14      303.81     27.52 o 
  -5   9   5     1936.98     1984.64     58.44 o 
  -4   9   5      114.54      115.42     30.56 o 
  -3   9   5     4978.55     5080.23    109.13 o 
  -2   9   5      995.51     1059.14     39.12 o 
  -1   9   5     6433.26     6581.87    106.33 o 
   0   9   5      474.74      452.15     18.29 o 
   1   9   5     6138.85     6227.41     83.69 o 
   2   9   5      956.85      978.25     39.83 o 
   3   9   5     5188.98     5302.60    116.41 o 
   4   9   5      121.50      111.61     24.87 o 
   5   9   5     1983.55     1999.56     93.09 o 
   6   9   5      267.92      278.13     30.79 o 
   7   9   5     1856.69     1766.35     69.34 o 
   8   9   5       45.63       65.53     20.85 o 
   9   9   5      186.19      175.41     30.96 o 
  10   9   5      117.57      111.63     29.46 o 
 -10  10   5       87.77       61.84     23.57 o 
  -9  10   5      249.92      248.06     36.20 o 
  -8  10   5       31.11       48.18     19.51 o 
  -7  10   5      328.09      302.84     38.65 o 
  -6  10   5      214.12      201.48     23.94 o 
  -5  10   5      785.36      810.27     44.45 o 
  -4  10   5      434.67      396.74     31.13 o 
  -3  10   5      823.77      876.18     40.20 o 
  -2  10   5      985.85     1008.76     39.61 o 
  -1  10   5      556.80      576.44     36.54 o 
   0  10   5     1479.97     1384.44     41.45 o 
   1  10   5      604.94      612.92     29.32 o 
   2  10   5      969.50      901.11     40.05 o 
   3  10   5      823.91      884.12     64.17 o 
   4  10   5      413.71      397.48     33.11 o 
   5  10   5      820.48      772.18     57.29 o 
   6  10   5      193.57      159.41     52.36 o 
   7  10   5      342.23      367.20     44.24 o 
   8  10   5       28.89       31.33     21.54 o 
   9  10   5      261.12      270.58     75.38 o 
  10  10   5       75.53       52.14     32.61 o 
 -10  11   5      175.21      199.79     41.40 o 
  -9  11   5      373.84      372.73     43.62 o 
  -8  11   5      371.57      263.93     35.96 o 
  -7  11   5      349.71      330.96     47.62 o 
  -6  11   5     1003.73     1168.14     82.51 o 
  -5  11   5     1031.64      991.09     50.38 o 
  -4  11   5     2073.63     2193.00    127.44 o 
  -3  11   5      504.06      492.48     37.68 o 
  -2  11   5     3621.92     3487.46    106.00 o 
  -1  11   5      514.62      549.73     37.72 o 
   0  11   5     4054.42     4228.63    111.45 o 
   1  11   5      559.40      624.98     41.43 o 
   2  11   5     3730.49     3706.79     90.12 o 
   3  11   5      483.56      446.41     33.53 o 
   4  11   5     2014.63     2030.89     68.87 o 
   5  11   5     1005.72     1023.17     53.24 o 
   6  11   5     1030.38      970.63     55.33 o 
   7  11   5      293.22      280.29     35.47 o 
   8  11   5      315.40      344.49     40.67 o 
   9  11   5      351.37      382.64     44.36 o 
  10  11   5      152.29      200.77     37.95 o 
  -9  12   5      112.24      121.46     32.75 o 
  -8  12   5       45.15       30.55     23.36 o 
  -7  12   5      278.98      226.49     40.61 o 
  -6  12   5       62.84       27.83     18.66 o 
  -5  12   5      159.27      170.80     25.78 o 
  -4  12   5      469.50      528.10     44.41 o 
  -3  12   5      105.47       70.31     18.93 o 
  -2  12   5      255.11      261.86     33.78 o 
  -1  12   5       42.52       39.25     21.62 o 
   0  12   5      349.92      409.68     44.26 o 
   1  12   5       42.66       46.58     34.83 o 
   2  12   5      253.86      266.38     32.85 o 
   3  12   5       85.18       71.49     22.66 o 
   4  12   5      502.96      519.51     39.03 o 
   5  12   5      161.31      123.99     25.81 o 
   6  12   5       57.05       55.38     21.47 o 
   7  12   5      268.88      273.88     40.62 o 
   8  12   5       48.59       41.04     23.47 o 
   9  12   5      126.80      126.04     33.27 o 
  -9  13   5       66.71       31.43     26.84 o 
  -8  13   5      489.85      542.94     57.67 o 
  -7  13   5      180.86      186.80     36.21 o 
  -6  13   5      817.89      883.52     63.12 o 
  -5  13   5       79.67       66.91     27.61 o 
  -4  13   5     1620.91     1722.53    106.63 o 
  -3  13   5      227.68      219.94     31.31 o 
  -2  13   5     1197.19     1217.85     75.18 o 
  -1  13   5      286.45      296.49     35.11 o 
   0  13   5     1410.61     1568.74    124.85 o 
   1  13   5      302.57      275.21     64.92 o 
   2  13   5     1244.20     1269.90     62.64 o 
   3  13   5      257.15      311.22     38.15 o 
   4  13   5     1665.16     1689.52     66.62 o 
   5  13   5      100.71       49.50     20.75 o 
   6  13   5      800.22      760.37     53.87 o 
   7  13   5      167.94      176.85     32.40 o 
   8  13   5      441.85      387.74     49.69 o 
   9  13   5       69.08       65.97     27.04 o 
  -8  14   5      191.38      146.11     34.88 o 
  -7  14   5       31.58       20.12     29.93 o 
  -6  14   5      308.60      304.42     42.87 o 
  -5  14   5      167.46      133.46     35.62 o 
  -4  14   5      311.62      324.07     39.84 o 
  -3  14   5      216.67      172.11     29.33 o 
  -2  14   5      486.50      489.16     44.54 o 
  -1  14   5      165.99      139.62     37.09 o 
   0  14   5      224.90      113.15     50.47 o 
   1  14   5      154.14       78.94     45.16 o 
   2  14   5      516.10      671.61     99.34 o 
   3  14   5      206.01      196.02     54.59 o 
   4  14   5      270.53      308.21     54.68 o 
   5  14   5      165.61      136.38     35.04 o 
   6  14   5      308.12      309.81     47.75 o 
   7  14   5       27.87       18.69     21.26 o 
   8  14   5      177.69      196.55     35.08 o 
  -7  15   5      162.67      116.75     39.79 o 
  -6  15   5       95.99       59.92     70.64 o 
  -5  15   5      676.88      652.54     71.40 o 
  -4  15   5      397.08      444.08     57.44 o 
  -3  15   5      807.05      796.72     62.90 o 
  -2  15   5      424.35      506.66     61.29 o 
  -1  15   5      797.39     1019.06    113.88 o 
   0  15   5      269.66      373.69     81.12 o 
   1  15   5      844.53      753.72    107.56 o 
   2  15   5      377.17      433.91     89.68 o 
   3  15   5      867.95      837.22    118.83 o 
   4  15   5      388.94      380.75     46.86 o 
   5  15   5      664.13      683.95     61.81 o 
   6  15   5       94.04       53.99     27.55 o 
   7  15   5      166.27      226.85     36.59 o 
  -7  16   5      116.80       37.62     33.39 o 
  -6  16   5       51.83       38.67     30.86 o 
  -5  16   5       36.07       19.10     23.68 o 
  -4  16   5       16.76      -17.92     23.98 o 
  -3  16   5       71.28       61.31     27.05 o 
  -2  16   5        7.31       24.26     29.42 o 
  -1  16   5      220.21      334.31     76.29 o 
   0  16   5       30.04       31.55     42.31 o 
   1  16   5      192.66      245.49     68.80 o 
   2  16   5       11.11       25.08     41.23 o 
   3  16   5       73.13       78.99     50.23 o 
   4  16   5       26.05      -34.00     34.00 o 
   5  16   5       33.33       50.32     28.30 o 
   6  16   5       47.37       35.69     27.93 o 
   7  16   5       95.30       79.38     33.84 o 
  -6  17   5       47.87       -3.89     51.40 o 
  -5  17   5      213.30      181.62     46.85 o 
  -4  17   5      131.63       70.20     37.03 o 
  -3  17   5      668.09      445.73     94.54 o 
  -2  17   5       28.87       37.30     45.49 o 
  -1  17   5      526.74      495.53     95.24 o 
   0  17   5      330.27      220.64     67.47 o 
   1  17   5      510.51      600.89    107.59 o 
   2  17   5       26.93       39.91     40.19 o 
   3  17   5      652.43      599.45    109.26 o 
   4  17   5      146.10      195.67     72.99 o 
   5  17   5      209.44      232.74     78.28 o 
   6  17   5       49.95        8.56     50.27 o 
  -4  18   5       34.81        8.80     48.76 o 
  -1  18   5       69.16       38.50     45.46 o 
   0  18   5       45.31       61.79     49.69 o 
   1  18   5       77.64       17.91     42.83 o 
   2  18   5       84.72      108.27     55.99 o 
   3  18   5       81.12      169.91     68.73 o 
   4  18   5       44.13       25.09     43.52 o 
  -1  19   5       54.05       96.24     59.53 o 
   0  19   5       81.16      183.98     72.72 o 
   1  19   5       64.74       17.62     48.10 o 
   2  19   5      293.61      431.04     99.62 o 
   0   0   6    59900.44    57406.48   2243.41 o 
   1   0   6      323.05      327.03     15.69 o 
   2   0   6    20500.59    20400.44    314.56 o 
   3   0   6      375.39      413.54     23.44 o 
   4   0   6    23977.20    24162.43    263.07 o 
   5   0   6       56.19       59.12      7.31 o 
   6   0   6     5876.16     5859.90     95.48 o 
   7   0   6       66.21       60.85     13.07 o 
   8   0   6     3082.68     3409.42     80.74 o 
   9   0   6        9.27       42.36     25.16 o 
  10   0   6     1155.16     1213.28     70.56 o 
  11   0   6       19.97       27.13     22.71 o 
  12   0   6      209.58      151.83     62.74 o 
 -12   1   6       50.06        7.78     29.29 o 
 -11   1   6      412.25      504.43    163.43 o 
 -10   1   6       39.28       31.85     25.85 o 
  -9   1   6      367.09      406.83     42.01 o 
  -8   1   6       48.97       57.18     16.42 o 
  -7   1   6      612.53      633.98     36.23 o 
  -6   1   6      393.25      444.95     25.31 o 
  -5   1   6     2676.24     2746.78     40.57 o 
  -4   1   6      183.95      190.84     10.41 o 
  -3   1   6     1742.53     1805.31     39.64 o 
  -2   1   6     2549.32     2752.89     58.33 o 
  -1   1   6     1071.19     1096.68     27.77 o 
   0   1   6     1648.75     1770.70     47.45 o 
   1   1   6     1091.88     1078.79     35.76 o 
   2   1   6     2592.70     2804.89    152.03 o 
   3   1   6     1649.06     1754.02     35.11 o 
   4   1   6      142.13      138.87     10.43 o 
   5   1   6     2595.24     2599.08     54.67 o 
   6   1   6      441.91      462.03     22.84 o 
   7   1   6      500.15      475.28     28.87 o 
   8   1   6       48.19       30.30     13.11 o 
   9   1   6      419.65      492.07     39.39 o 
  10   1   6       20.58        7.86     18.08 o 
  11   1   6      377.78      355.48     53.29 o 
  12   1   6       56.32       36.35     42.17 o 
 -12   2   6       25.24       24.16     45.87 o 
 -11   2   6       62.87      117.96     51.81 o 
 -10   2   6      352.38      396.23     46.21 o 
  -9   2   6      576.61      665.50     51.26 o 
  -8   2   6      683.99      759.16     42.80 o 
  -7   2   6     1212.29     1171.01     46.70 o 
  -6   2   6     3268.69     3339.57     84.96 o 
  -5   2   6     5560.58     5679.23     81.53 o 
  -4   2   6     3870.07     3866.01     66.54 o 
  -3   2   6     4316.01     4166.04     62.53 o 
  -2   2   6    14173.82    14538.81    208.68 o 
  -1   2   6    13920.25    13976.31    201.42 o 
   0   2   6      773.96      691.02     21.27 o 
   1   2   6    13839.69    14064.97    228.44 o 
   2   2   6    14011.58    14385.50    208.17 o 
   3   2   6     4458.73     4217.94     62.37 o 
   4   2   6     3916.17     4014.06     55.91 o 
   5   2   6     5499.27     5605.99     74.64 o 
   6   2   6     3237.56     3260.42     70.87 o 
   7   2   6     1131.66     1136.67     40.60 o 
   8   2   6      700.29      746.92     43.14 o 
   9   2   6      553.54      572.84     76.06 o 
  10   2   6      388.11      391.54     40.37 o 
  11   2   6       62.55       60.08     26.47 o 
  12   2   6       20.91        4.83     25.26 o 
 -12   3   6      393.21      436.75     98.38 o 
 -11   3   6       65.77      110.38     54.64 o 
 -10   3   6      124.37      111.51     35.13 o 
  -9   3   6       42.34       35.24     15.98 o 
  -8   3   6      761.04      767.30     44.41 o 
  -7   3   6      354.60      370.89     24.10 o 
  -6   3   6      879.03      899.25     28.20 o 
  -5   3   6      140.15      161.61     11.99 o 
  -4   3   6     2167.10     2121.90     38.00 o 
  -3   3   6      187.92      199.95     13.24 o 
  -2   3   6     2415.56     2332.10     49.28 o 
  -1   3   6      185.16      230.75     13.95 o 
   0   3   6     2899.21     3014.89     56.75 o 
   1   3   6      206.74      244.04     13.07 o 
   2   3   6     2388.13     2435.58     45.29 o 
   3   3   6      182.12      176.49     10.54 o 
   4   3   6     2132.98     2093.90     40.85 o 
   5   3   6      168.00      185.85     14.02 o 
   6   3   6      808.60      810.55     32.44 o 
   7   3   6      356.88      376.42     30.31 o 
   8   3   6      789.81      815.37     57.87 o 
   9   3   6       49.55       38.06     17.47 o 
  10   3   6      150.44      147.10     28.32 o 
  11   3   6       69.68       56.32     26.28 o 
  12   3   6      396.63      316.96     62.62 o 
 -11   4   6      368.10      418.35    120.33 o 
 -10   4   6       10.80        3.88     23.26 o 
  -9   4   6     1010.08     1128.82     65.60 o 
  -8   4   6       45.93       42.60     15.35 o 
  -7   4   6     4390.08     4476.75     86.15 o 
  -6   4   6       82.99       94.80     17.52 o 
  -5   4   6    11053.77    11055.26    169.42 o 
  -4   4   6      289.19      293.79     14.76 o 
  -3   4   6    16668.22    16276.69    198.52 o 
  -2   4   6      299.50      345.35     15.24 o 
  -1   4   6    21926.21    21554.45    276.44 o 
   0   4   6       64.84       67.43     10.80 o 
   1   4   6    21338.86    20988.79    275.41 o 
   2   4   6      297.27      321.91     13.71 o 
   3   4   6    16307.01    16091.43    164.72 o 
   4   4   6      281.09      293.25     15.24 o 
   5   4   6    10880.26    10629.98    151.42 o 
   6   4   6       88.55       96.51     17.31 o 
   7   4   6     4447.96     4635.98    111.10 o 
   8   4   6       45.49       23.69     14.31 o 
   9   4   6     1040.92      957.21     55.59 o 
  10   4   6        7.77        8.55     17.01 o 
  11   4   6      384.72      386.24     43.20 o 
  12   4   6        9.02       24.08     31.80 o 
 -11   5   6       67.38       48.53     31.97 o 
 -10   5   6      805.42      876.67     65.23 o 
  -9   5   6        4.77       -0.29     14.49 o 
  -8   5   6      373.05      314.33     28.46 o 
  -7   5   6      352.71      347.80     27.97 o 
  -6   5   6      699.45      664.47     33.27 o 
  -5   5   6      175.72      232.38     20.43 o 
  -4   5   6     1047.75      945.94     34.80 o 
  -3   5   6      623.88      673.30     22.06 o 
  -2   5   6       10.69       10.71      5.76 o 
  -1   5   6     1456.06     1487.66     33.09 o 
   0   5   6     1626.31     1736.84     34.06 o 
   1   5   6     1534.79     1602.58     31.17 o 
   2   5   6       14.04       16.89      4.64 o 
   3   5   6      630.15      692.17     18.54 o 
   4   5   6     1025.08      946.96     33.93 o 
   5   5   6      177.36      185.57     22.96 o 
   6   5   6      746.82      711.77     39.66 o 
   7   5   6      312.58      349.50     32.31 o 
   8   5   6      395.10      452.73     43.19 o 
   9   5   6       16.68       16.34     15.33 o 
  10   5   6      799.75      750.59     58.89 o 
  11   5   6       62.19       37.63     22.39 o 
 -11   6   6       91.90       35.23     33.05 o 
 -10   6   6       35.52       29.73     22.27 o 
  -9   6   6      359.11      334.56     70.93 o 
  -8   6   6      470.68      457.17     34.04 o 
  -7   6   6     1642.93     1726.92     65.48 o 
  -6   6   6     2880.15     2730.10     69.29 o 
  -5   6   6     1127.91     1046.30     38.31 o 
  -4   6   6     3160.73     3233.53     69.20 o 
  -3   6   6     6098.71     6096.02     85.06 o 
  -2   6   6     6836.33     6582.94     88.01 o 
  -1   6   6     3688.99     3638.68     60.79 o 
   0   6   6     3255.13     3100.02     49.45 o 
   1   6   6     3559.32     3539.86     51.19 o 
   2   6   6     6590.57     6264.59     76.83 o 
   3   6   6     5893.96     5869.67     91.41 o 
   4   6   6     2987.54     3041.94     65.89 o 
   5   6   6     1142.40     1120.84     46.44 o 
   6   6   6     2913.19     2901.36     81.05 o 
   7   6   6     1609.16     1664.40     79.47 o 
   8   6   6      497.40      533.57     52.25 o 
   9   6   6      330.35      302.85     37.41 o 
  10   6   6       37.06       30.58     19.01 o 
  11   6   6       99.19       82.85     26.77 o 
 -11   7   6      121.11      117.79     33.61 o 
 -10   7   6       51.30       72.07     27.81 o 
  -9   7   6      746.96      790.88     66.32 o 
  -8   7   6       79.69       72.88     17.19 o 
  -7   7   6      953.76      987.51     45.11 o 
  -6   7   6      208.74      159.21     22.58 o 
  -5   7   6      371.46      353.79     26.27 o 
  -4   7   6       91.80      101.65     14.91 o 
  -3   7   6      758.30      766.32     34.16 o 
  -2   7   6       73.36       65.45      8.97 o 
  -1   7   6      162.74      168.69     12.27 o 
   0   7   6      105.47      120.39     10.33 o 
   1   7   6      147.41      170.75     10.59 o 
   2   7   6       83.27       82.56     11.70 o 
   3   7   6      793.06      841.12     28.63 o 
   4   7   6      107.04       91.93     14.47 o 
   5   7   6      335.01      341.15     29.77 o 
   6   7   6      210.29      224.69     26.30 o 
   7   7   6      965.06     1069.29     53.42 o 
   8   7   6       75.14       96.71     22.84 o 
   9   7   6      693.46      685.52     52.00 o 
  10   7   6       43.86       48.02     33.48 o 
  11   7   6      135.69      129.45     43.97 o 
 -11   8   6        5.83      -21.65     22.67 o 
 -10   8   6      191.80      228.54     40.51 o 
  -9   8   6       41.27       20.81     17.66 o 
  -8   8   6     1591.52     1770.24     70.40 o 
  -7   8   6      116.85      134.41     20.99 o 
  -6   8   6     2917.92     2835.70     74.69 o 
  -5   8   6       29.99       13.25     10.42 o 
  -4   8   6     7833.38     7885.48    151.67 o 
  -3   8   6      219.36      181.61     20.61 o 
  -2   8   6     5364.98     5327.68     99.55 o 
  -1   8   6      115.38      113.05     12.29 o 
   0   8   6    15597.51    15556.28    173.16 o 
   1   8   6      116.43      145.35     11.84 o 
   2   8   6     5661.44     5679.56     91.31 o 
   3   8   6      226.34      258.98     24.52 o 
   4   8   6     7860.08     7812.63    153.03 o 
   5   8   6       35.71       18.87     12.67 o 
   6   8   6     3029.81     3144.63    107.83 o 
   7   8   6      106.09       62.40     30.62 o 
   8   8   6     1604.32     1648.98     80.99 o 
   9   8   6       40.57       24.72     19.79 o 
  10   8   6      185.73      183.65     44.74 o 
  11   8   6        9.78       -3.96     20.79 o 
 -10   9   6      202.14      194.81     33.46 o 
  -9   9   6      504.07      570.73     49.36 o 
  -8   9   6       87.03       88.47     23.03 o 
  -7   9   6      314.03      362.82     39.93 o 
  -6   9   6      395.19      390.77     31.17 o 
  -5   9   6      320.53      330.32     34.44 o 
  -4   9   6      339.31      362.71     29.97 o 
  -3   9   6      171.69      190.48     26.54 o 
  -2   9   6      191.34      184.67     19.61 o 
  -1   9   6       48.01       22.69      8.06 o 
   0   9   6      251.24      255.26     16.10 o 
   1   9   6       56.22       54.89     10.74 o 
   2   9   6      226.88      207.90     18.90 o 
   3   9   6      196.68      184.32     22.39 o 
   4   9   6      319.49      411.27     32.41 o 
   5   9   6      318.68      369.34     29.63 o 
   6   9   6      385.32      424.55     37.30 o 
   7   9   6      308.72      313.85     37.72 o 
   8   9   6       60.02       64.09     21.06 o 
   9   9   6      508.30      533.36     52.42 o 
  10   9   6      189.83      134.44     42.12 o 
 -10  10   6      210.85      176.49     36.89 o 
  -9  10   6      192.81      197.83     33.47 o 
  -8  10   6      223.88      138.40     27.98 o 
  -7  10   6      313.22      317.68     36.06 o 
  -6  10   6      738.38      714.97     48.55 o 
  -5  10   6      868.89      815.06     45.55 o 
  -4  10   6      809.74      820.02     42.89 o 
  -3  10   6     2362.42     2366.79     69.03 o 
  -2  10   6     2876.24     2896.18     74.32 o 
  -1  10   6     1224.58     1247.08     65.50 o 
   0  10   6     1765.78     1824.80     81.05 o 
   1  10   6     1349.36     1422.13     54.53 o 
   2  10   6     2932.36     2975.92     77.12 o 
   3  10   6     2478.84     2530.48     72.26 o 
   4  10   6      890.31      971.04     46.23 o 
   5  10   6      919.97      997.75     50.93 o 
   6  10   6      670.05      683.35     46.24 o 
   7  10   6      321.50      305.03     36.72 o 
   8  10   6      231.21      224.54     30.27 o 
   9  10   6      196.28      103.61     28.65 o 
  10  10   6      205.45      129.42     32.42 o 
 -10  11   6      240.54      264.78     49.75 o 
  -9  11   6       10.19       25.35     22.82 o 
  -8  11   6      338.44      363.35     47.33 o 
  -7  11   6       15.01       21.75     19.67 o 
  -6  11   6      367.42      379.48     56.03 o 
  -5  11   6       89.98       71.64     24.29 o 
  -4  11   6      393.57      356.92     35.13 o 
  -3  11   6        0.94        9.15     11.96 o 
  -2  11   6      248.21      226.65     33.52 o 
  -1  11   6        7.41       -0.62     12.02 o 
   0  11   6       50.60       26.75     15.15 o 
   1  11   6        6.15       17.02     13.75 o 
   2  11   6      219.68      196.92     23.93 o 
   3  11   6        2.07       -8.46     12.50 o 
   4  11   6      424.30      395.89     34.53 o 
   5  11   6       93.45       96.76     22.01 o 
   6  11   6      375.21      438.81     40.88 o 
   7  11   6       11.56        9.83     18.49 o 
   8  11   6      352.85      424.85     44.61 o 
   9  11   6       11.86       25.18     22.02 o 
  10  11   6      247.47      241.07     38.07 o 
  -9  12   6      223.21      163.19     37.99 o 
  -8  12   6       17.47        5.36     19.20 o 
  -7  12   6      754.48      774.00     62.59 o 
  -6  12   6       28.11       13.80     21.82 o 
  -5  12   6     1577.37     1627.09     71.10 o 
  -4  12   6       45.03       39.09     15.94 o 
  -3  12   6     2388.74     2456.04     93.23 o 
  -2  12   6       18.54       27.86     14.66 o 
  -1  12   6     3678.61     3804.27    319.19 o 
   0  12   6       19.10       44.39     23.66 o 
   1  12   6     3683.72     3810.41    139.05 o 
   2  12   6       17.80        8.24     14.72 o 
   3  12   6     2352.92     2515.42     91.93 o 
   4  12   6       45.38       61.81     19.11 o 
   5  12   6     1552.81     1600.63     66.82 o 
   6  12   6       35.31       24.95     16.31 o 
   7  12   6      720.79      761.21     55.25 o 
   8  12   6       24.40       17.90     20.43 o 
   9  12   6      220.94      224.85     38.24 o 
  -9  13   6       30.79       26.54     39.82 o 
  -8  13   6      187.46      163.72     41.72 o 
  -7  13   6      101.35      107.97     29.27 o 
  -6  13   6      187.21      196.02     35.18 o 
  -5  13   6       82.42       61.93     20.32 o 
  -4  13   6      156.07      122.85     26.88 o 
  -3  13   6      382.30      393.38     42.42 o 
  -2  13   6       28.36       20.52     24.45 o 
  -1  13   6      263.83      208.94     29.68 o 
   0  13   6       14.97       21.98     29.84 o 
   1  13   6      243.72      241.77     60.33 o 
   2  13   6       25.45       24.30     21.98 o 
   3  13   6      370.35      392.96     42.30 o 
   4  13   6      170.45      176.83     36.86 o 
   5  13   6       92.66       63.39     21.71 o 
   6  13   6      183.78      188.24     32.40 o 
   7  13   6      107.18      112.38     30.01 o 
   8  13   6      177.48      104.28     43.20 o 
   9  13   6       43.90       41.51     25.09 o 
  -8  14   6       59.89       70.90     29.65 o 
  -7  14   6      125.67       83.19     29.24 o 
  -6  14   6       39.71       60.07     25.31 o 
  -5  14   6      224.64      148.50     37.86 o 
  -4  14   6      285.14      274.99     37.76 o 
  -3  14   6      445.60      356.88     40.54 o 
  -2  14   6      800.02      803.67     85.77 o 
  -1  14   6      905.16      998.31    110.04 o 
   0  14   6      226.36      255.11     67.42 o 
   1  14   6      899.14      888.21    110.17 o 
   2  14   6      744.86      692.47    102.59 o 
   3  14   6      472.49      510.46     61.55 o 
   4  14   6      290.91      309.45     42.24 o 
   5  14   6      243.49      311.86     77.09 o 
   6  14   6       25.59       13.21     19.40 o 
   7  14   6      166.67      141.24     30.63 o 
   8  14   6       61.01       50.33     24.37 o 
  -7  15   6      101.20      136.73     89.25 o 
  -6  15   6        2.06        8.57     25.46 o 
  -5  15   6      335.43      289.17     50.15 o 
  -4  15   6       16.18       15.53     20.31 o 
  -3  15   6       31.91       31.23     23.93 o 
  -2  15   6      186.90      218.24     35.45 o 
  -1  15   6       41.03      -28.59     28.80 o 
   0  15   6        1.21        4.37     34.55 o 
   1  15   6       45.13        3.37     35.34 o 
   2  15   6      186.46      128.63     50.75 o 
   3  15   6       31.27       33.28     40.37 o 
   4  15   6       19.61       24.23     22.42 o 
   5  15   6      356.47      340.46     47.10 o 
   6  15   6        3.34       16.61     25.93 o 
   7  15   6      109.47      167.68     40.90 o 
  -6  16   6      332.01      288.41     53.99 o 
  -5  16   6       31.51       43.31     35.22 o 
  -4  16   6      454.22      440.36     82.36 o 
  -3  16   6       28.44       10.08     21.10 o 
  -2  16   6     1127.23     1359.99    137.74 o 
  -1  16   6        7.30       -3.66     33.43 o 
   0  16   6     1203.04     1420.77    144.49 o 
   1  16   6        7.87      -21.76     37.64 o 
   2  16   6     1114.61     1100.52    134.19 o 
   3  16   6       26.91        6.49     39.22 o 
   4  16   6      439.91      474.86     96.77 o 
   5  16   6       27.50       38.08     25.36 o 
   6  16   6      341.37      387.72     53.06 o 
  -5  17   6       74.21       34.75     33.39 o 
  -4  17   6       51.92       76.13     38.26 o 
  -3  17   6       20.40        8.06     45.67 o 
  -2  17   6       39.77        2.96     36.42 o 
  -1  17   6        8.44        7.10     32.46 o 
   0  17   6       17.72      -12.51     35.54 o 
   1  17   6        7.47       25.32     36.07 o 
   2  17   6       47.49       17.30     36.83 o 
   3  17   6       15.21       36.54     43.83 o 
   4  17   6       48.68       24.38     47.25 o 
   5  17   6       62.62      -18.60     42.52 o 
  -4  18   6      188.80      212.12     78.53 o 
  -2  18   6      117.91      180.96     66.20 o 
  -1  18   6      188.59      187.66     67.77 o 
   0  18   6      308.26      325.61     82.90 o 
   1  18   6      193.80      203.60     70.95 o 
   2  18   6       99.04       35.83     45.59 o 
   3  18   6       51.60       90.67     56.08 o 
   4  18   6      174.31      134.74     64.27 o 
  -1  19   6       16.32      -14.11     44.61 o 
   0  19   6        0.63       29.09     48.89 o 
   1  19   6       17.65       10.01     44.78 o 
   2  19   6       16.38       82.36     62.49 o 
   1   0   7       19.10       57.65     13.07 o 
   2   0   7      474.48      461.73     21.12 o 
   3   0   7     7868.65     7949.41    104.29 o 
   4   0   7     1610.09     1654.83     33.63 o 
   5   0   7     2207.52     2142.79     44.50 o 
   6   0   7      561.89      600.56     41.28 o 
   7   0   7     1657.58     1827.82     68.74 o 
   8   0   7      725.12      775.64     43.75 o 
   9   0   7      299.98      345.96     40.94 o 
  10   0   7      635.11      656.16     55.17 o 
  11   0   7       45.28       42.36     31.43 o 
  12   0   7      282.08      187.38     64.80 o 
 -12   1   7      104.14      136.38     44.69 o 
 -11   1   7      257.51      188.31     44.89 o 
 -10   1   7       55.68       46.58     27.61 o 
  -9   1   7      559.19      557.30     41.45 o 
  -8   1   7      146.18      158.19     23.76 o 
  -7   1   7     1369.37     1417.41     52.00 o 
  -6   1   7      276.37      299.62     22.50 o 
  -5   1   7     2637.65     2699.60     53.77 o 
  -4   1   7     1792.97     1743.01     33.34 o 
  -3   1   7     9607.08     9548.59    130.37 o 
  -2   1   7     1780.05     1733.13     44.11 o 
  -1   1   7    15016.28    14978.77    243.37 o 
   0   1   7     3719.38     3755.78     85.02 o 
   1   1   7    15145.45    15747.96    276.66 o 
   2   1   7     1807.91     1748.68     61.34 o 
   3   1   7     9041.10     9165.80    139.19 o 
   4   1   7     1888.10     1847.89     31.35 o 
   5   1   7     2779.58     2813.32     48.90 o 
   6   1   7      345.30      380.29     21.76 o 
   7   1   7     1301.63     1392.01     48.94 o 
   8   1   7      137.74      142.67     19.82 o 
   9   1   7      542.62      514.70     40.58 o 
  10   1   7       67.50       48.88     23.74 o 
  11   1   7      244.40      162.08     34.53 o 
  12   1   7      107.21       68.95     70.72 o 
 -12   2   7       68.64       86.40     54.19 o 
 -11   2   7      369.69      328.54     56.87 o 
 -10   2   7      369.88      423.87     48.11 o 
  -9   2   7     1182.27     1277.67     77.25 o 
  -8   2   7      587.36      589.31     55.12 o 
  -7   2   7     1108.40     1045.74     40.26 o 
  -6   2   7     5538.53     5765.71    106.06 o 
  -5   2   7     3316.47     3261.21     55.38 o 
  -4   2   7     2393.80     2317.04     44.00 o 
  -3   2   7     3930.22     3964.94     61.94 o 
  -2   2   7     5470.81     5453.92     83.65 o 
  -1   2   7     6534.30     6367.16    102.76 o 
   0   2   7     2372.56     2333.93     48.03 o 
   1   2   7     6429.85     6220.74    130.51 o 
   2   2   7     5495.11     5446.22     82.58 o 
   3   2   7     4061.67     4064.57     53.76 o 
   4   2   7     2475.76     2428.01     40.30 o 
   5   2   7     3173.12     3083.69     52.85 o 
   6   2   7     5673.08     5676.46    105.29 o 
   7   2   7     1110.94     1149.74     46.38 o 
   8   2   7      532.54      564.52     39.09 o 
   9   2   7     1093.72     1047.47     65.24 o 
  10   2   7      367.56      418.82     41.41 o 
  11   2   7      362.86      352.94     48.07 o 
  12   2   7       81.18       28.75     25.88 o 
 -12   3   7      112.78       44.00     50.52 o 
 -11   3   7       61.66       57.90     45.49 o 
 -10   3   7      406.51      306.21     40.47 o 
  -9   3   7      187.02      195.44     36.94 o 
  -8   3   7      997.44     1071.61     50.91 o 
  -7   3   7      839.29      814.67     43.09 o 
  -6   3   7     1339.32     1348.26     39.01 o 
  -5   3   7      881.04      926.17     30.02 o 
  -4   3   7     4505.56     4587.87     62.63 o 
  -3   3   7     1062.46     1023.54     26.52 o 
  -2   3   7     8343.46     8252.79    108.72 o 
  -1   3   7     2021.06     2014.15     44.11 o 
   0   3   7    17311.20    17364.55    312.16 o 
   1   3   7     1838.21     1797.42     42.03 o 
   2   3   7     8353.65     8103.63    109.51 o 
   3   3   7     1172.42     1147.37     26.04 o 
   4   3   7     4689.44     4658.26     65.18 o 
   5   3   7      886.39      879.04     29.82 o 
   6   3   7     1526.87     1510.57     50.63 o 
   7   3   7      887.67      886.16     52.58 o 
   8   3   7      997.62      892.29     49.73 o 
   9   3   7      203.07      156.35     25.95 o 
  10   3   7      420.92      413.67     41.87 o 
  11   3   7       78.10       71.19     27.39 o 
  12   3   7      103.74       84.16     31.43 o 
 -11   4   7      313.64      325.33     56.60 o 
 -10   4   7      124.13      181.01     37.33 o 
  -9   4   7      948.43     1012.83     55.18 o 
  -8   4   7     1100.30     1166.37     53.21 o 
  -7   4   7     1112.58     1055.11     42.19 o 
  -6   4   7      528.50      621.72     32.03 o 
  -5   4   7     1429.86     1470.74     44.12 o 
  -4   4   7     3381.65     3412.95     63.94 o 
  -3   4   7      221.31      201.15     13.57 o 
  -2   4   7     2067.74     2003.48     45.62 o 
  -1   4   7       74.08       80.72      9.35 o 
   0   4   7     7352.42     7048.84    118.50 o 
   1   4   7       78.63       95.19      8.81 o 
   2   4   7     2093.29     1955.88     32.06 o 
   3   4   7      253.74      226.41     13.36 o 
   4   4   7     3463.31     3456.33     63.03 o 
   5   4   7     1511.81     1540.17     39.64 o 
   6   4   7      593.10      668.79     32.56 o 
   7   4   7     1157.90     1101.36     51.12 o 
   8   4   7     1055.60     1172.74     57.60 o 
   9   4   7      959.25      978.47     56.55 o 
  10   4   7      152.32      137.89     26.73 o 
  11   4   7      283.91      318.39     39.86 o 
 -11   5   7      166.18      170.79     44.46 o 
 -10   5   7      282.45      297.86     62.12 o 
  -9   5   7       67.10       92.82     22.20 o 
  -8   5   7      734.11      676.87     62.37 o 
  -7   5   7      214.09      197.12     24.23 o 
  -6   5   7     3093.36     3031.15     85.52 o 
  -5   5   7      242.53      220.41     20.24 o 
  -4   5   7     3489.03     3327.20     79.60 o 
  -3   5   7      982.04      973.70     27.67 o 
  -2   5   7     8405.08     8223.37    112.86 o 
  -1   5   7     1025.09      942.83     25.92 o 
   0   5   7     6385.17     6018.17     87.57 o 
   1   5   7     1035.85      940.00     21.85 o 
   2   5   7     8484.92     8272.16     93.83 o 
   3   5   7     1005.61     1008.53     23.13 o 
   4   5   7     3539.36     3428.65     58.31 o 
   5   5   7      341.37      316.82     22.66 o 
   6   5   7     3130.33     3209.21     85.69 o 
   7   5   7      204.80      220.64     27.22 o 
   8   5   7      682.15      548.83     42.69 o 
   9   5   7       64.37       83.32     22.59 o 
  10   5   7      293.69      275.03     35.91 o 
  11   5   7      150.85      141.11     31.02 o 
 -11   6   7      137.85      110.47     57.79 o 
 -10   6   7      458.02      435.54     51.15 o 
  -9   6   7      218.86      189.95     31.10 o 
  -8   6   7      847.06      885.95     45.37 o 
  -7   6   7      454.45      425.64     31.76 o 
  -6   6   7     1240.80     1279.71     45.23 o 
  -5   6   7     2343.37     2287.97     59.68 o 
  -4   6   7     2013.51     2069.56     59.13 o 
  -3   6   7      573.47      557.06     26.49 o 
  -2   6   7     3291.10     3265.53     54.22 o 
  -1   6   7     4880.25     4984.96     71.46 o 
   0   6   7     3266.96     3173.97     56.23 o 
   1   6   7     4772.39     4808.86     65.70 o 
   2   6   7     3176.89     3168.91     47.33 o 
   3   6   7      692.95      679.57     24.00 o 
   4   6   7     1914.74     1888.74     45.77 o 
   5   6   7     2430.04     2330.98     68.44 o 
   6   6   7     1299.33     1191.83     69.08 o 
   7   6   7      484.29      445.98     37.77 o 
   8   6   7      889.62      994.74     55.51 o 
   9   6   7      226.33      195.19     30.26 o 
  10   6   7      466.60      513.78     48.82 o 
  11   6   7      136.36      115.42     27.34 o 
 -11   7   7       14.92       39.17     25.10 o 
 -10   7   7      107.75      122.92     32.92 o 
  -9   7   7      280.73      367.14     56.24 o 
  -8   7   7      272.94      288.00     29.59 o 
  -7   7   7      626.48      642.52     38.13 o 
  -6   7   7      766.44      737.86     38.59 o 
  -5   7   7     3038.99     2977.41     79.63 o 
  -4   7   7     1506.03     1451.31     50.08 o 
  -3   7   7     4111.68     3929.43    125.62 o 
  -2   7   7     1686.75     1650.58     38.27 o 
  -1   7   7     5934.77     5717.61     81.42 o 
   0   7   7      855.54      860.33     24.22 o 
   1   7   7     5657.55     5613.93     70.74 o 
   2   7   7     1549.88     1485.58     33.99 o 
   3   7   7     4333.38     4113.64     85.93 o 
   4   7   7     1601.75     1468.97     45.92 o 
   5   7   7     2942.38     2744.98     91.12 o 
   6   7   7      808.61      833.65     48.75 o 
   7   7   7      582.56      604.42     43.76 o 
   8   7   7      316.05      374.52     38.46 o 
   9   7   7      309.87      301.07     37.77 o 
  10   7   7      108.67       89.01     26.06 o 
  11   7   7       21.55       35.39     23.22 o 
 -11   8   7       61.27       58.38     37.32 o 
 -10   8   7      185.94      169.29     36.73 o 
  -9   8   7       90.12       53.91     21.64 o 
  -8   8   7      556.95      532.10     42.19 o 
  -7   8   7      796.45      885.57     45.04 o 
  -6   8   7      308.42      343.16     29.11 o 
  -5   8   7      589.37      575.86     37.34 o 
  -4   8   7      446.39      502.03     33.10 o 
  -3   8   7     2581.73     2477.17     85.18 o 
  -2   8   7      188.20      213.50     28.62 o 
  -1   8   7     2226.90     2186.59     57.54 o 
   0   8   7       13.79       20.39      6.65 o 
   1   8   7     2239.44     2161.76     40.84 o 
   2   8   7      156.66      144.94     15.03 o 
   3   8   7     2436.23     2447.75     53.92 o 
   4   8   7      521.20      546.16     31.23 o 
   5   8   7      616.07      654.75     36.01 o 
   6   8   7      282.87      333.43     29.35 o 
   7   8   7      767.29      733.36     48.93 o 
   8   8   7      587.71      592.37     47.87 o 
   9   8   7      141.43      102.78     28.48 o 
  10   8   7      196.53      153.64     43.49 o 
  11   8   7       67.34       11.35     23.25 o 
 -10   9   7       15.72        0.32     22.16 o 
  -9   9   7      440.37      380.40     71.39 o 
  -8   9   7      151.54      180.33     32.33 o 
  -7   9   7      825.65      894.42     52.38 o 
  -6   9   7      165.55      139.47     21.82 o 
  -5   9   7     2737.64     2617.58     78.44 o 
  -4   9   7      303.72      320.84     35.60 o 
  -3   9   7     3475.81     3264.69     82.46 o 
  -2   9   7      563.87      597.80     36.03 o 
  -1   9   7     3447.00     3330.24     82.12 o 
   0   9   7      287.61      325.67     16.71 o 
   1   9   7     3588.42     3620.70     67.78 o 
   2   9   7      556.52      599.18     28.77 o 
   3   9   7     3155.44     3193.76     82.84 o 
   4   9   7      300.96      277.47     28.51 o 
   5   9   7     2720.77     2741.59     73.02 o 
   6   9   7      137.52      128.05     25.42 o 
   7   9   7      902.66      900.65     48.51 o 
   8   9   7      165.99      159.27     26.19 o 
   9   9   7      487.98      497.96     53.18 o 
  10   9   7       22.75       19.76     20.51 o 
 -10  10   7      113.54      174.32     38.51 o 
  -9  10   7      398.89      365.43     49.82 o 
  -8  10   7      147.97      164.12     33.18 o 
  -7  10   7      864.93      856.83     52.93 o 
  -6  10   7      601.69      648.85     44.40 o 
  -5  10   7      384.35      377.59     33.86 o 
  -4  10   7      653.91      636.19     38.90 o 
  -3  10   7      761.19      765.03     59.15 o 
  -2  10   7     1726.33     1776.86     55.99 o 
  -1  10   7     1329.59     1303.49     53.92 o 
   0  10   7      220.33      307.05     73.59 o 
   1  10   7     1335.95     1351.10     41.68 o 
   2  10   7     1711.71     1761.73     57.54 o 
   3  10   7      746.06      816.40     42.33 o 
   4  10   7      645.35      584.28     38.98 o 
   5  10   7      399.67      450.33     37.37 o 
   6  10   7      597.90      557.42     59.48 o 
   7  10   7      919.52      915.96     50.57 o 
   8  10   7      162.68      129.16     25.21 o 
   9  10   7      394.70      374.16     39.54 o 
  10  10   7      127.76      123.61     31.28 o 
  -9  11   7      267.16      354.16     51.03 o 
  -8  11   7      335.67      343.55     47.14 o 
  -7  11   7      307.79      370.27     46.61 o 
  -6  11   7      671.24      709.60     47.27 o 
  -5  11   7      512.57      523.54     39.71 o 
  -4  11   7     1311.49     1455.89     59.91 o 
  -3  11   7      757.07      827.77     43.14 o 
  -2  11   7     1668.60     1621.11     66.16 o 
  -1  11   7      566.84      552.46     39.25 o 
   0  11   7     2749.48     2764.11    107.80 o 
   1  11   7      579.52      602.09     51.02 o 
   2  11   7     1538.23     1549.73     55.57 o 
   3  11   7      767.83      879.79     47.51 o 
   4  11   7     1261.50     1343.57     56.91 o 
   5  11   7      453.02      444.73     38.90 o 
   6  11   7      689.80      624.97     47.37 o 
   7  11   7      316.62      263.31     35.81 o 
   8  11   7      360.68      407.26     43.30 o 
   9  11   7      251.09      268.09     38.71 o 
  10  11   7      185.21      202.14     83.85 o 
  -9  12   7      131.02      135.02     35.51 o 
  -8  12   7      362.75      374.37     65.48 o 
  -7  12   7      121.01      104.72     27.57 o 
  -6  12   7      157.41      127.26     24.23 o 
  -5  12   7      373.72      368.92     35.46 o 
  -4  12   7      418.82      411.75     35.36 o 
  -3  12   7       77.62       81.19     25.41 o 
  -2  12   7      326.23      336.44     35.31 o 
  -1  12   7      109.87      136.98     30.69 o 
   0  12   7      797.63      844.89     62.23 o 
   1  12   7      102.38      139.82     33.12 o 
   2  12   7      307.74      335.67     36.26 o 
   3  12   7       90.42      114.68     21.95 o 
   4  12   7      414.60      429.13     37.51 o 
   5  12   7      334.75      330.47     35.91 o 
   6  12   7      203.03      192.72     30.70 o 
   7  12   7      137.70      161.23     30.31 o 
   8  12   7      398.96      364.21     42.52 o 
   9  12   7      129.30       71.59     30.41 o 
  -8  13   7      239.00      159.75     36.73 o 
  -7  13   7      108.68      120.50     43.44 o 
  -6  13   7      752.49      878.58     64.10 o 
  -5  13   7       53.10       47.20     18.64 o 
  -4  13   7     1074.27     1080.13     63.74 o 
  -3  13   7      100.38       84.07     22.12 o 
  -2  13   7     1840.35     1781.61     94.01 o 
  -1  13   7      337.77      356.93     47.00 o 
   0  13   7     1761.06     1843.86    139.43 o 
   1  13   7      349.42      449.17     80.90 o 
   2  13   7     1905.05     2097.40    108.63 o 
   3  13   7       79.20       70.05     22.97 o 
   4  13   7     1003.74      991.52     55.07 o 
   5  13   7       45.62       66.10     21.74 o 
   6  13   7      750.94      688.11     52.48 o 
   7  13   7      120.71      107.52     27.92 o 
   8  13   7      240.65      248.29     44.36 o 
  -8  14   7       97.22      121.58     35.32 o 
  -7  14   7       43.31       25.10     23.37 o 
  -6  14   7      361.02      403.45     48.75 o 
  -5  14   7      220.35      239.61     49.44 o 
  -4  14   7      351.20      421.75     46.00 o 
  -3  14   7      465.49      517.77     49.61 o 
  -2  14   7      278.83      320.03     39.19 o 
  -1  14   7      358.12      395.29     50.75 o 
   0  14   7      191.51      140.19     51.34 o 
   1  14   7      353.45      376.88     77.94 o 
   2  14   7      281.05      304.75     49.66 o 
   3  14   7      436.51      415.88     45.70 o 
   4  14   7      325.88      296.70     48.98 o 
   5  14   7      226.49      216.62     38.04 o 
   6  14   7      331.48      292.69     38.31 o 
   7  14   7       54.59       62.98     34.43 o 
   8  14   7       97.88       91.65     27.98 o 
  -7  15   7      222.65      346.66     62.18 o 
  -6  15   7      102.59       87.11     60.40 o 
  -5  15   7      291.14      193.66     42.67 o 
  -4  15   7      209.46      194.49     33.88 o 
  -3  15   7      806.99      886.32     63.15 o 
  -2  15   7       13.63       35.42     24.70 o 
  -1  15   7      814.39      849.56    111.27 o 
   0  15   7       60.77       45.95     43.16 o 
   1  15   7      807.07      984.98    122.91 o 
   2  15   7       16.89      -29.12     29.12 o 
   3  15   7      820.35      966.71     85.33 o 
   4  15   7      214.98      225.83     39.54 o 
   5  15   7      336.72      341.72     48.08 o 
   6  15   7       95.71      120.46     33.90 o 
   7  15   7      228.57      234.12     38.45 o 
  -6  16   7       91.11       63.31     35.71 o 
  -5  16   7      161.01      158.82     44.28 o 
  -4  16   7      121.78      112.78     40.20 o 
  -3  16   7       87.59       81.43     27.69 o 
  -2  16   7       94.86       57.85     46.20 o 
  -1  16   7       83.91       91.75     51.03 o 
   0  16   7       12.08       66.49     45.99 o 
   1  16   7       97.09       99.27     52.58 o 
   2  16   7       92.74       69.55     48.95 o 
   3  16   7       89.03      124.96     60.94 o 
   4  16   7      127.54      101.19     60.06 o 
   5  16   7      169.31      149.72     36.77 o 
   6  16   7      100.64      107.47     40.16 o 
  -5  17   7      243.07      156.73     47.19 o 
  -4  17   7       47.78        0.62     50.10 o 
  -3  17   7      298.55      266.35     75.36 o 
  -2  17   7       27.41        0.24     37.35 o 
  -1  17   7      372.25      273.21     71.65 o 
   0  17   7       71.23       22.44     41.30 o 
   1  17   7      340.34      114.06     57.47 o 
   2  17   7       28.01       65.71     48.27 o 
   3  17   7      306.11      248.07     76.85 o 
   4  17   7       42.13       36.09     46.15 o 
   5  17   7      258.47      170.74     71.77 o 
  -2  18   7      107.11       95.48     58.57 o 
  -1  18   7      210.02      269.95     79.32 o 
   0  18   7       95.31      117.44     58.60 o 
   1  18   7      197.96      232.89     76.31 o 
   2  18   7      116.09      104.45     57.77 o 
   3  18   7      231.71      315.93     85.33 o 
   4  18   7       19.98      -10.70     36.81 o 
  -1  19   7       23.16       45.70     49.10 o 
   0  19   7      251.01      215.68     76.77 o 
   1  19   7       27.26       56.83     49.20 o 
   0   0   8     2054.40     2192.89    115.20 o 
   1   0   8       92.99      110.14     12.68 o 
   2   0   8     3664.98     3888.27     70.53 o 
   3   0   8      352.24      451.70     18.24 o 
   4   0   8       16.72       15.36      4.91 o 
   5   0   8     1453.74     1476.27     36.87 o 
   6   0   8      851.22      876.08     34.62 o 
   7   0   8     1279.70     1180.50     48.30 o 
   8   0   8       55.55       43.42     19.54 o 
   9   0   8     1291.49     1464.47     61.14 o 
  10   0   8        2.41       -1.94     17.80 o 
  11   0   8      429.82      439.60     64.14 o 
  12   0   8        1.97       -0.22     27.41 o 
 -12   1   8       69.18      127.32     40.60 o 
 -11   1   8       86.57      115.72     39.76 o 
 -10   1   8      476.54      500.73     63.14 o 
  -9   1   8      327.32      315.23     33.78 o 
  -8   1   8     1504.96     1518.20     85.63 o 
  -7   1   8      999.97      967.48     45.71 o 
  -6   1   8     1919.52     2002.62     53.75 o 
  -5   1   8      644.98      703.69     26.18 o 
  -4   1   8     6745.01     7029.14     91.94 o 
  -3   1   8      525.50      524.41     18.36 o 
  -2   1   8    13306.76    13168.48    205.74 o 
  -1   1   8     1768.74     1807.49     53.43 o 
   0   1   8    15309.55    15619.67    339.94 o 
   1   1   8     1777.31     1810.02     52.42 o 
   2   1   8    12626.77    12447.58    205.47 o 
   3   1   8      547.65      578.09     24.40 o 
   4   1   8     6877.18     7031.67     90.88 o 
   5   1   8      767.04      765.45     23.96 o 
   6   1   8     1951.63     1991.19     56.76 o 
   7   1   8      958.37      928.46     39.43 o 
   8   1   8     1569.75     1610.84     72.08 o 
   9   1   8      334.14      323.98     39.26 o 
  10   1   8      533.52      551.69     86.65 o 
  11   1   8      104.20       79.02     27.67 o 
  12   1   8       69.56      112.58     41.53 o 
 -11   2   8      236.77      229.80     49.44 o 
 -10   2   8      810.69      843.98    106.91 o 
  -9   2   8      294.71      301.95     38.53 o 
  -8   2   8      980.39     1048.88     45.17 o 
  -7   2   8      704.10      732.63     35.85 o 
  -6   2   8     2072.28     2008.23     54.13 o 
  -5   2   8      509.52      550.98     24.16 o 
  -4   2   8     2349.43     2466.70     47.53 o 
  -3   2   8     3141.61     3206.85     58.63 o 
  -2   2   8     1083.60     1066.91     26.63 o 
  -1   2   8     3442.51     3480.78     71.12 o 
   0   2   8     6747.12     6876.02    120.11 o 
   1   2   8     3227.41     3273.08     63.88 o 
   2   2   8     1230.00     1236.95     29.93 o 
   3   2   8     3116.43     3203.01     52.46 o 
   4   2   8     2521.67     2683.95     47.62 o 
   5   2   8      429.09      424.20     20.54 o 
   6   2   8     2070.75     1938.79     53.21 o 
   7   2   8      639.71      647.34     37.51 o 
   8   2   8      981.03     1087.36     52.00 o 
   9   2   8      283.05      267.57     32.40 o 
  10   2   8      782.17      772.09     62.72 o 
  11   2   8      218.45      274.20     45.72 o 
  12   2   8       71.86       57.47     35.82 o 
 -11   3   8      216.06      198.78     47.74 o 
 -10   3   8      154.79      115.64     38.85 o 
  -9   3   8      457.28      477.42     40.52 o 
  -8   3   8      161.83      187.83     25.40 o 
  -7   3   8     1999.28     2085.71     68.21 o 
  -6   3   8     1046.98     1143.98     35.90 o 
  -5   3   8     3228.15     3231.02     71.61 o 
  -4   3   8     1765.99     1709.05     55.64 o 
  -3   3   8    10218.11     9914.95    134.59 o 
  -2   3   8     3070.44     3287.45     54.68 o 
  -1   3   8    12146.00    11923.27    148.99 o 
   0   3   8     6433.23     6475.28    107.91 o 
   1   3   8    11643.14    11586.12    193.05 o 
   2   3   8     2997.79     3151.47     52.57 o 
   3   3   8    10136.87     9918.45    113.33 o 
   4   3   8     1720.27     1738.15     47.48 o 
   5   3   8     3023.67     3091.54     67.91 o 
   6   3   8     1012.53      948.89     59.58 o 
   7   3   8     2127.72     2288.60     69.33 o 
   8   3   8      181.67      163.33     25.28 o 
   9   3   8      396.63      403.37     40.12 o 
  10   3   8      157.34      183.59     30.39 o 
  11   3   8      208.78      155.04     36.03 o 
 -11   4   8       16.76        7.43     29.81 o 
 -10   4   8      339.98      359.41     45.24 o 
  -9   4   8      239.48      238.48     31.23 o 
  -8   4   8      708.24      758.53     46.74 o 
  -7   4   8      160.42      145.91     22.40 o 
  -6   4   8      499.20      564.68     41.46 o 
  -5   4   8      938.08      907.14     38.13 o 
  -4   4   8      532.50      490.03     29.29 o 
  -3   4   8      955.51      963.01     27.31 o 
  -2   4   8      307.63      257.53     15.00 o 
  -1   4   8     1391.87     1415.38     32.49 o 
   0   4   8       31.32       34.77      6.98 o 
   1   4   8     1641.95     1663.92     34.45 o 
   2   4   8      281.28      274.91     11.66 o 
   3   4   8      991.42     1027.82     20.40 o 
   4   4   8      495.82      451.35     20.47 o 
   5   4   8      968.38      954.24     28.85 o 
   6   4   8      451.86      476.16     25.94 o 
   7   4   8      131.88       86.94     21.81 o 
   8   4   8      687.51      691.26     46.77 o 
   9   4   8      218.85      220.26     31.27 o 
  10   4   8      331.42      291.39     36.16 o 
  11   4   8       10.63       21.94     23.59 o 
 -11   5   8      274.26      326.94     60.11 o 
 -10   5   8       53.29       78.04     22.87 o 
  -9   5   8     1210.37     1206.26     80.09 o 
  -8   5   8      245.33      238.02     28.68 o 
  -7   5   8     1151.71     1171.82     45.79 o 
  -6   5   8      504.28      473.32     30.44 o 
  -5   5   8     3455.77     3479.87     87.33 o 
  -4   5   8     1433.05     1453.22     48.86 o 
  -3   5   8     6176.75     6188.18    107.17 o 
  -2   5   8      981.53      932.62     30.73 o 
  -1   5   8     9369.91     9317.99    125.89 o 
   0   5   8     2035.93     2092.88     46.86 o 
   1   5   8     9531.06     9538.84    110.44 o 
   2   5   8      857.89      792.79     19.05 o 
   3   5   8     6137.87     6036.65     82.40 o 
   4   5   8     1494.67     1454.97     35.26 o 
   5   5   8     3656.63     3654.96     70.55 o 
   6   5   8      443.25      485.90     46.41 o 
   7   5   8     1090.30     1149.50     55.38 o 
   8   5   8      251.70      229.57     29.91 o 
   9   5   8     1240.72     1324.76     65.30 o 
  10   5   8       41.82       34.63     19.64 o 
  11   5   8      282.45      147.67     32.42 o 
 -11   6   8      239.47      222.31     50.53 o 
 -10   6   8       89.91       38.85     22.92 o 
  -9   6   8      643.19      581.53     62.36 o 
  -8   6   8      350.02      329.49     30.70 o 
  -7   6   8      933.10      977.31     51.36 o 
  -6   6   8      288.06      318.14     26.82 o 
  -5   6   8      735.58      757.09     39.90 o 
  -4   6   8     2390.11     2259.23     64.60 o 
  -3   6   8     1504.27     1465.98     48.01 o 
  -2   6   8      711.35      720.51     25.01 o 
  -1   6   8     2205.19     2199.97     42.32 o 
   0   6   8     2239.10     2294.33     46.43 o 
   1   6   8     2286.96     2303.45     39.32 o 
   2   6   8      768.75      786.17     21.22 o 
   3   6   8     1441.30     1510.22     35.74 o 
   4   6   8     2415.75     2283.26     68.66 o 
   5   6   8      724.95      751.54     37.32 o 
   6   6   8      313.20      316.00     32.06 o 
   7   6   8      904.23      876.24     49.90 o 
   8   6   8      350.05      476.06     42.29 o 
   9   6   8      623.04      638.38     89.84 o 
  10   6   8       64.00       32.63     21.07 o 
  11   6   8      259.90      251.79     38.60 o 
 -11   7   8      269.39      296.20     46.87 o 
 -10   7   8      498.51      543.03     57.36 o 
  -9   7   8      359.91      353.19     38.67 o 
  -8   7   8      545.88      573.16     39.85 o 
  -7   7   8      555.22      451.88     38.60 o 
  -6   7   8     1827.19     1896.55     65.10 o 
  -5   7   8     1675.17     1681.47     58.21 o 
  -4   7   8     1543.88     1500.83     51.35 o 
  -3   7   8      784.23      812.03     36.35 o 
  -2   7   8     6605.42     6585.86    116.04 o 
  -1   7   8     2344.70     2372.75     45.05 o 
   0   7   8     6405.08     6473.36     90.08 o 
   1   7   8     2212.83     2245.66     40.56 o 
   2   7   8     6778.09     6792.96     98.66 o 
   3   7   8      795.60      794.90     29.58 o 
   4   7   8     1351.59     1269.38     43.63 o 
   5   7   8     1646.79     1650.38     52.41 o 
   6   7   8     1846.65     1711.94     56.77 o 
   7   7   8      534.09      542.84     37.39 o 
   8   7   8      533.68      465.84     39.75 o 
   9   7   8      321.42      315.24     51.56 o 
  10   7   8      502.81      577.79     52.67 o 
  11   7   8      272.19      231.31     55.12 o 
 -10   8   8       73.92       74.41     28.31 o 
  -9   8   8      166.61      209.17     37.00 o 
  -8   8   8      391.80      378.90     38.76 o 
  -7   8   8      581.60      546.55     42.40 o 
  -6   8   8       59.88       67.20     17.34 o 
  -5   8   8      764.74      818.01     44.06 o 
  -4   8   8      353.48      339.87     28.61 o 
  -3   8   8       38.11       39.54     12.89 o 
  -2   8   8     2500.80     2564.05     78.30 o 
  -1   8   8     1031.98     1009.17     30.40 o 
   0   8   8      305.34      333.66     18.90 o 
   1   8   8     1016.92     1003.84     32.40 o 
   2   8   8     2597.04     2647.72     60.57 o 
   3   8   8       56.21       91.46     13.27 o 
   4   8   8      286.76      296.86     25.09 o 
   5   8   8      756.33      757.60     39.03 o 
   6   8   8       58.80       68.37     18.94 o 
   7   8   8      598.69      602.23     40.39 o 
   8   8   8      349.94      374.50     35.20 o 
   9   8   8      175.18      117.06     24.82 o 
  10   8   8       80.09       25.23     21.57 o 
 -10   9   8      346.71      293.85     45.04 o 
  -9   9   8      104.30      192.73     53.68 o 
  -8   9   8      735.35      745.29     51.84 o 
  -7   9   8      103.26       99.74     22.14 o 
  -6   9   8     1814.58     1809.18     66.51 o 
  -5   9   8      270.83      274.31     32.98 o 
  -4   9   8     3032.65     3153.03     84.41 o 
  -3   9   8      376.75      386.88     29.42 o 
  -2   9   8     3925.14     3970.80     90.78 o 
  -1   9   8     1722.86     1662.54     87.38 o 
   0   9   8     5671.54     5637.97    127.40 o 
   1   9   8     1737.59     1659.51     47.25 o 
   2   9   8     3892.66     3829.81     79.69 o 
   3   9   8      343.77      336.81     29.12 o 
   4   9   8     2945.25     3118.34     77.03 o 
   5   9   8      231.64      252.44     34.41 o 
   6   9   8     1771.31     1697.60     59.71 o 
   7   9   8       72.15       71.73     19.60 o 
   8   9   8      759.86      708.67     47.04 o 
   9   9   8      119.14      130.33     26.45 o 
  10   9   8      328.66      308.73     46.87 o 
 -10  10   8      216.34      263.82     52.76 o 
  -9  10   8       19.60       36.62     24.01 o 
  -8  10   8      174.61      121.83     31.96 o 
  -7  10   8      199.26      176.27     37.95 o 
  -6  10   8      538.84      521.96     63.29 o 
  -5  10   8      200.05      174.39     24.88 o 
  -4  10   8      446.54      483.80     35.55 o 
  -3  10   8      368.21      379.87     31.22 o 
  -2  10   8      177.19      186.72     29.71 o 
  -1  10   8     1068.91     1100.92     49.66 o 
   0  10   8       99.17       76.41     22.61 o 
   1  10   8     1069.73     1019.03     41.31 o 
   2  10   8      170.82      154.54     21.65 o 
   3  10   8      396.20      435.80     37.63 o 
   4  10   8      498.05      558.23     39.36 o 
   5  10   8      198.63      225.73     34.70 o 
   6  10   8      541.98      607.23     47.79 o 
   7  10   8      178.74      162.54     34.62 o 
   8  10   8      199.09      164.43     27.67 o 
   9  10   8       19.71        6.05     16.90 o 
  10  10   8      205.11      242.12     39.59 o 
  -9  11   8      150.42      128.68     34.18 o 
  -8  11   8      487.93      516.22     64.77 o 
  -7  11   8      379.41      378.17     38.50 o 
  -6  11   8      656.43      611.68     44.98 o 
  -5  11   8     1433.33     1488.12     60.27 o 
  -4  11   8     1161.87     1200.53     53.15 o 
  -3  11   8     1851.13     1973.38     65.12 o 
  -2  11   8      305.19      318.78     33.39 o 
  -1  11   8     3256.01     3377.14    125.11 o 
   0  11   8      124.34      124.74     39.00 o 
   1  11   8     3223.65     3298.34    107.97 o 
   2  11   8      336.61      362.38     33.21 o 
   3  11   8     1849.09     2030.49     67.45 o 
   4  11   8     1170.31     1168.21     58.29 o 
   5  11   8     1403.86     1293.55     59.86 o 
   6  11   8      619.74      589.94     47.69 o 
   7  11   8      390.22      399.82     42.70 o 
   8  11   8      477.60      453.15     85.19 o 
   9  11   8      131.32       66.30     25.82 o 
  -9  12   8       18.30       10.94     24.40 o 
  -8  12   8      178.30      119.46     32.31 o 
  -7  12   8       69.99       39.04     23.23 o 
  -6  12   8      128.57      152.31     26.74 o 
  -5  12   8      129.78      110.16     26.94 o 
  -4  12   8      104.67       95.31     20.84 o 
  -3  12   8      260.74      289.88     35.24 o 
  -2  12   8      110.48      125.27     24.45 o 
  -1  12   8      313.86      294.71     42.02 o 
   0  12   8       67.26       57.19     23.48 o 
   1  12   8      246.09      221.81     56.56 o 
   2  12   8      105.81      152.20     27.08 o 
   3  12   8      306.51      331.31     32.94 o 
   4  12   8      126.00      136.47     25.26 o 
   5  12   8      120.07      114.87     26.35 o 
   6  12   8      137.82      133.33     26.85 o 
   7  12   8       66.27       48.80     21.99 o 
   8  12   8      172.04      169.15     32.50 o 
   9  12   8       14.46       16.95     22.81 o 
  -8  13   8        9.63       -9.39     20.77 o 
  -7  13   8      738.65      749.14     65.04 o 
  -6  13   8       69.94      100.52     24.08 o 
  -5  13   8     1173.90     1276.94     61.66 o 
  -4  13   8      119.58       61.57     20.74 o 
  -3  13   8     1623.73     1709.12     75.56 o 
  -2  13   8      225.43      240.54     42.06 o 
  -1  13   8     1255.78     1341.56     78.39 o 
   0  13   8      277.70      169.52     55.10 o 
   1  13   8     1323.68     1318.58    118.13 o 
   2  13   8      225.46      259.65     46.01 o 
   3  13   8     1632.22     1687.50    113.47 o 
   4  13   8      148.15      152.16     26.97 o 
   5  13   8     1172.56     1250.28     64.51 o 
   6  13   8       73.42       52.36     22.56 o 
   7  13   8      711.13      841.15     59.83 o 
   8  13   8        7.15       10.44     21.29 o 
  -8  14   8       10.87       23.21     24.01 o 
  -7  14   8      183.48      174.42     36.77 o 
  -6  14   8      131.78       87.75     27.30 o 
  -5  14   8      285.03      302.66     48.35 o 
  -4  14   8      214.09      197.88     34.32 o 
  -3  14   8      146.27       96.23     32.27 o 
  -2  14   8       88.59       89.27     29.91 o 
  -1  14   8      225.81      291.59     46.05 o 
   0  14   8      722.64      593.74     96.19 o 
   1  14   8      245.08      298.55     74.92 o 
   2  14   8       72.20       85.54     48.58 o 
   3  14   8      136.72       24.17     40.99 o 
   4  14   8      206.39      190.58     34.97 o 
   5  14   8      295.12      300.92     43.46 o 
   6  14   8      118.82       91.52     26.61 o 
   7  14   8      189.04      131.67     30.10 o 
   8  14   8       11.83       14.84     21.18 o 
  -7  15   8      277.76      185.87     46.47 o 
  -6  15   8      326.86      296.95     55.79 o 
  -5  15   8      101.30      103.24     35.49 o 
  -4  15   8      755.03      897.74     87.04 o 
  -3  15   8      345.34      282.47     48.44 o 
  -2  15   8      739.89      769.80     87.25 o 
  -1  15   8      227.43      193.13     60.98 o 
   0  15   8      770.48     1014.80    120.58 o 
   1  15   8      222.50      363.66     87.31 o 
   2  15   8      721.31      676.71    108.22 o 
   3  15   8      332.51      293.54     53.26 o 
   4  15   8      739.22      746.69     62.76 o 
   5  15   8       88.19       73.57     27.85 o 
   6  15   8      317.71      335.94     51.14 o 
   7  15   8      288.66      230.83     38.81 o 
  -6  16   8       62.95       53.15     48.47 o 
  -5  16   8        8.86        5.70     28.46 o 
  -4  16   8       22.36        1.41     22.16 o 
  -3  16   8       59.98       53.70     31.08 o 
  -2  16   8       32.76       56.65     44.90 o 
  -1  16   8       42.73       47.76     41.00 o 
   0  16   8        8.41       67.80     43.42 o 
   1  16   8       43.22       14.85     39.62 o 
   2  16   8       31.92       45.34     43.38 o 
   3  16   8       55.21       82.65     52.35 o 
   4  16   8       13.26       26.49     32.56 o 
   5  16   8       13.97       -3.06     22.64 o 
   6  16   8       60.82       62.71     32.14 o 
  -5  17   8       36.12       16.54     49.29 o 
  -4  17   8      459.60      379.04     61.94 o 
  -3  17   8       86.25      110.75     55.91 o 
  -2  17   8      411.31      304.42     78.60 o 
  -1  17   8       71.83       50.70     47.20 o 
   0  17   8      414.56      431.68     90.13 o 
   1  17   8       65.97       23.32     39.70 o 
   2  17   8      391.33      460.43    100.68 o 
   3  17   8       86.38      110.01     57.50 o 
   4  17   8      473.32      494.08    105.13 o 
   5  17   8       33.45        1.85     44.80 o 
  -3  18   8       23.14        7.84     44.14 o 
  -2  18   8       86.89       35.03     42.12 o 
  -1  18   8       77.97      113.37     59.43 o 
   0  18   8       32.33        0.42     35.46 o 
   1  18   8       95.70       53.19     51.14 o 
   2  18   8       91.96      129.34     65.05 o 
   3  18   8       23.84       35.50     50.35 o 
   1   0   9    24475.48    25456.23    352.25 o 
   2   0   9     2052.23     2138.28     43.62 o 
   3   0   9    11317.54    11269.77    152.15 o 
   4   0   9       52.92       49.09      9.48 o 
   5   0   9    11856.81    12100.43    208.55 o 
   6   0   9      240.50      254.39     21.64 o 
   7   0   9     4531.93     4542.94    108.65 o 
   8   0   9        4.88      -11.53     11.53 o 
   9   0   9      990.43     1133.62     57.89 o 
  10   0   9        0.01       -4.11     19.12 o 
  11   0   9      779.30      774.08     88.02 o 
 -11   1   9      101.49       60.14     32.29 o 
 -10   1   9      243.14      229.43     55.92 o 
  -9   1   9       84.86       76.61     20.85 o 
  -8   1   9      909.72      855.67     76.03 o 
  -7   1   9       87.92       88.44     18.26 o 
  -6   1   9     1186.68     1151.34     40.14 o 
  -5   1   9      286.57      255.46     20.95 o 
  -4   1   9     1077.95     1045.11     30.55 o 
  -3   1   9      985.46      982.19     26.35 o 
  -2   1   9     2414.96     2576.14     49.96 o 
  -1   1   9     1721.99     1790.56     47.70 o 
   0   1   9     2815.20     2944.10     76.11 o 
   1   1   9     1745.73     1826.62     47.42 o 
   2   1   9     2471.58     2579.38     53.12 o 
   3   1   9      965.06     1002.88     28.83 o 
   4   1   9      994.96      958.15     36.70 o 
   5   1   9      356.14      306.58     21.51 o 
   6   1   9     1070.84     1060.45     48.99 o 
   7   1   9      105.28       97.24     19.16 o 
   8   1   9      938.64      988.83     55.00 o 
   9   1   9       67.79       99.84     53.66 o 
  10   1   9      228.51      191.04     36.08 o 
  11   1   9       83.85       33.69     25.17 o 
 -11   2   9       61.69       67.37     34.26 o 
 -10   2   9      200.51      249.12     39.06 o 
  -9   2   9      497.45      525.55     60.68 o 
  -8   2   9      819.02      812.93     47.67 o 
  -7   2   9     1464.30     1483.60     61.40 o 
  -6   2   9     1421.09     1463.27     46.72 o 
  -5   2   9     2840.52     2840.76     65.38 o 
  -4   2   9     5263.79     5182.41    105.76 o 
  -3   2   9     4476.78     4440.81     75.21 o 
  -2   2   9     5959.76     6144.07     95.11 o 
  -1   2   9     7654.13     7533.80    105.06 o 
   0   2   9     7438.71     7035.05    114.08 o 
   1   2   9     8095.51     8138.69    127.77 o 
   2   2   9     6122.71     6189.96    113.81 o 
   3   2   9     4294.58     4284.75     71.83 o 
   4   2   9     5208.09     5196.38     91.65 o 
   5   2   9     3054.10     2911.83     65.75 o 
   6   2   9     1522.34     1619.40     50.07 o 
   7   2   9     1360.42     1340.58     47.23 o 
   8   2   9      798.62      963.80     58.04 o 
   9   2   9      510.65      524.07     48.84 o 
  10   2   9      229.32      254.93     40.10 o 
  11   2   9       83.09       64.76     28.02 o 
 -11   3   9      353.68      353.16     97.79 o 
 -10   3   9       80.54       80.73     26.06 o 
  -9   3   9      335.56      316.15     54.58 o 
  -8   3   9      138.17      111.93     24.90 o 
  -7   3   9      653.63      769.69     43.58 o 
  -6   3   9       75.88       65.03     13.90 o 
  -5   3   9     1429.71     1386.78     48.92 o 
  -4   3   9       17.36        3.27      8.81 o 
  -3   3   9      341.69      323.31     17.28 o 
  -2   3   9        7.79        9.00      5.11 o 
  -1   3   9      341.77      349.12     17.15 o 
   0   3   9      447.99      473.64     18.12 o 
   1   3   9      379.52      351.78     25.74 o 
   2   3   9        9.87       14.78      5.24 o 
   3   3   9      364.60      399.78     21.39 o 
   4   3   9       14.88       22.84      8.77 o 
   5   3   9     1312.10     1370.73     38.29 o 
   6   3   9       56.14       51.46     17.04 o 
   7   3   9      669.83      688.82     36.35 o 
   8   3   9      128.59      105.07     31.81 o 
   9   3   9      341.51      327.50     50.66 o 
  10   3   9       90.08       65.80     24.64 o 
  11   3   9      381.31      369.51     51.32 o 
 -11   4   9       21.59        4.24     28.54 o 
 -10   4   9      819.54      842.88     66.10 o 
  -9   4   9       44.59       60.34     20.38 o 
  -8   4   9     1074.25      983.57     53.10 o 
  -7   4   9      161.12      138.08     21.37 o 
  -6   4   9     6211.16     6058.79    130.63 o 
  -5   4   9      141.63      118.41     18.27 o 
  -4   4   9     8080.07     8016.70    148.69 o 
  -3   4   9       56.76       39.43     11.51 o 
  -2   4   9    19599.89    19569.75    238.69 o 
  -1   4   9      518.95      550.10     20.67 o 
   0   4   9    18446.06    18266.02    222.04 o 
   1   4   9      518.18      529.51     19.13 o 
   2   4   9    19510.14    19474.14    195.16 o 
   3   4   9       58.48       55.55      7.05 o 
   4   4   9     7772.30     7778.12    118.91 o 
   5   4   9      139.46      119.81     13.36 o 
   6   4   9     6170.50     6060.88     95.70 o 
   7   4   9      162.45      140.29     23.18 o 
   8   4   9     1061.67     1089.72     56.98 o 
   9   4   9       38.49        7.21     16.01 o 
  10   4   9      787.23      794.88     57.50 o 
  11   4   9       17.97       16.20     23.45 o 
 -11   5   9      231.50      321.61     91.65 o 
 -10   5   9       62.72       55.40     22.17 o 
  -9   5   9      482.41      456.11     46.70 o 
  -8   5   9       81.66       54.68     18.17 o 
  -7   5   9      566.55      541.28     39.69 o 
  -6   5   9      376.98      397.98     33.01 o 
  -5   5   9      556.68      529.79     45.33 o 
  -4   5   9      299.57      293.75     25.53 o 
  -3   5   9      465.31      433.08     29.72 o 
  -2   5   9      286.25      281.52     17.02 o 
  -1   5   9       25.48       31.92      8.01 o 
   0   5   9      103.88       96.51     10.30 o 
   1   5   9       30.76       28.29      6.13 o 
   2   5   9      256.89      245.55     11.58 o 
   3   5   9      459.26      449.97     19.06 o 
   4   5   9      257.01      289.08     18.25 o 
   5   5   9      496.79      486.08     26.16 o 
   6   5   9      325.14      347.56     32.06 o 
   7   5   9      566.35      605.64     39.74 o 
   8   5   9       81.35       65.42     19.34 o 
   9   5   9      471.06      509.22     51.27 o 
  10   5   9       37.41       42.31     21.33 o 
  11   5   9      253.67      277.89     44.77 o 
 -11   6   9       18.39       11.28     29.10 o 
 -10   6   9       90.99       83.63     24.68 o 
  -9   6   9      269.19      292.31     36.55 o 
  -8   6   9      973.94     1017.59     56.18 o 
  -7   6   9      688.72      704.29     44.95 o 
  -6   6   9      718.95      801.08     44.41 o 
  -5   6   9     1430.06     1439.96     53.12 o 
  -4   6   9     4241.92     4399.11    101.36 o 
  -3   6   9     5532.74     5367.09    109.71 o 
  -2   6   9     1994.41     1928.90     45.90 o 
  -1   6   9     4592.05     4549.50     74.41 o 
   0   6   9     3913.23     3789.96     61.95 o 
   1   6   9     4541.11     4549.47     60.30 o 
   2   6   9     1884.03     1896.55     36.39 o 
   3   6   9     5268.11     5130.20     80.06 o 
   4   6   9     4537.52     4607.48     82.40 o 
   5   6   9     1439.90     1453.30     79.66 o 
   6   6   9      665.09      674.11     37.49 o 
   7   6   9      701.34      708.20     40.79 o 
   8   6   9      981.90      932.44     55.93 o 
   9   6   9      276.60      253.51     34.44 o 
  10   6   9       79.55       32.58     28.22 o 
  11   6   9       17.68        2.10     19.87 o 
 -11   7   9       16.39       15.61     25.11 o 
 -10   7   9      635.60      727.04     81.85 o 
  -9   7   9       61.36       44.00     19.64 o 
  -8   7   9      328.91      350.42     40.95 o 
  -7   7   9       18.10       26.33     14.68 o 
  -6   7   9      841.24      847.76     47.45 o 
  -5   7   9      243.68      226.28     25.22 o 
  -4   7   9      702.14      756.05     39.78 o 
  -3   7   9        2.65       18.95     10.01 o 
  -2   7   9       78.54       69.85     22.82 o 
  -1   7   9      439.64      429.63     21.12 o 
   0   7   9      197.00      203.01     14.21 o 
   1   7   9      443.16      433.02     16.75 o 
   2   7   9       82.08       76.34     10.39 o 
   3   7   9        4.88        7.61      8.47 o 
   4   7   9      750.20      786.60     31.89 o 
   5   7   9      250.38      263.28     29.81 o 
   6   7   9      840.89      925.37     49.17 o 
   7   7   9       19.26       23.93     13.99 o 
   8   7   9      278.63      216.11     27.55 o 
   9   7   9       58.56       43.70     21.79 o 
  10   7   9      660.67      686.90     57.45 o 
  11   7   9       14.44       42.30     25.88 o 
 -10   8   9       14.48       24.10     23.45 o 
  -9   8   9      584.34      633.06     51.30 o 
  -8   8   9      300.56      326.78     36.28 o 
  -7   8   9     1538.06     1664.77     74.86 o 
  -6   8   9       15.86        5.22     11.66 o 
  -5   8   9     3401.10     3362.62     91.30 o 
  -4   8   9       19.26       37.40     13.95 o 
  -3   8   9     7450.10     7201.21    146.29 o 
  -2   8   9      264.09      254.93     42.45 o 
  -1   8   9     6655.09     6697.82    117.11 o 
   0   8   9       70.84       63.20     10.05 o 
   1   8   9     6696.24     6601.98    116.73 o 
   2   8   9      266.28      267.30     21.45 o 
   3   8   9     7891.73     7810.08    120.72 o 
   4   8   9       21.34       27.59     12.80 o 
   5   8   9     3371.10     3373.42     82.72 o 
   6   8   9       17.69       18.46     13.52 o 
   7   8   9     1594.70     1759.59     62.55 o 
   8   8   9      275.13      249.85     30.84 o 
   9   8   9      553.82      540.26     49.82 o 
  10   8   9       18.82       -3.70     19.12 o 
 -10   9   9      258.52      382.58     52.64 o 
  -9   9   9      175.45      237.13     40.78 o 
  -8   9   9      263.67      260.23     36.17 o 
  -7   9   9      309.94      286.76     36.20 o 
  -6   9   9      182.48      154.15     24.62 o 
  -5   9   9      266.71      271.48     34.63 o 
  -4   9   9      396.03      404.35     43.74 o 
  -3   9   9      185.77      191.23     27.53 o 
  -2   9   9       42.81       30.21     12.43 o 
  -1   9   9      131.12      100.20     19.22 o 
   0   9   9        7.50        9.69     11.50 o 
   1   9   9      154.45      159.35     19.49 o 
   2   9   9       59.02       54.80     13.18 o 
   3   9   9      209.89      245.84     26.52 o 
   4   9   9      365.73      331.90     28.00 o 
   5   9   9      249.19      273.63     27.79 o 
   6   9   9      138.93      120.88     21.08 o 
   7   9   9      283.81      330.74     33.22 o 
   8   9   9      267.74      293.90     37.01 o 
   9   9   9      176.60      173.93     28.59 o 
  10   9   9      260.72      285.66     41.23 o 
 -10  10   9       19.20       15.49     23.81 o 
  -9  10   9      223.59      161.01     35.15 o 
  -8  10   9      317.57      283.44     46.04 o 
  -7  10   9      353.89      415.08     40.67 o 
  -6  10   9      455.27      394.21     37.80 o 
  -5  10   9      684.41      690.93     45.69 o 
  -4  10   9     1107.96     1076.31     63.70 o 
  -3  10   9     1415.17     1457.37     54.34 o 
  -2  10   9     1586.89     1582.64     54.66 o 
  -1  10   9     2224.62     2382.50     78.96 o 
   0  10   9     1259.28     1193.56     67.19 o 
   1  10   9     2358.44     2436.91     67.39 o 
   2  10   9     1700.26     1676.18     49.64 o 
   3  10   9     1469.90     1534.04     56.84 o 
   4  10   9     1189.33     1247.16     87.10 o 
   5  10   9      708.21      759.80     47.78 o 
   6  10   9      425.85      345.33     32.81 o 
   7  10   9      292.61      299.70     33.03 o 
   8  10   9      292.28      271.25     33.39 o 
   9  10   9      207.42      166.11     29.84 o 
  10  10   9        9.75        4.41     21.90 o 
  -9  11   9      247.09      225.02     42.03 o 
  -8  11   9       13.49       16.95     22.43 o 
  -7  11   9      398.91      426.82     41.86 o 
  -6  11   9      111.50       83.75     21.35 o 
  -5  11   9      204.64      201.51     28.30 o 
  -4  11   9       87.06       72.94     18.65 o 
  -3  11   9      352.87      384.61     32.31 o 
  -2  11   9       96.54       61.19     19.06 o 
  -1  11   9        2.15        1.84     14.35 o 
   0  11   9        0.40       -6.27     24.34 o 
   1  11   9        2.86        5.55     16.54 o 
   2  11   9       92.92       70.32     28.19 o 
   3  11   9      331.49      334.54     31.84 o 
   4  11   9       93.52      118.54     27.10 o 
   5  11   9      207.00      273.66     33.18 o 
   6  11   9      104.65      139.07     26.50 o 
   7  11   9      395.33      414.51     54.88 o 
   8  11   9       13.26       40.32     22.41 o 
   9  11   9      253.76      237.68     38.28 o 
  -9  12   9       24.15       30.79     27.48 o 
  -8  12   9      518.48      600.49     60.57 o 
  -7  12   9       27.72       23.60     19.08 o 
  -6  12   9     1101.82     1085.14     60.07 o 
  -5  12   9        4.84       25.33     16.99 o 
  -4  12   9     1264.96     1273.31     58.12 o 
  -3  12   9       10.52        6.25     15.96 o 
  -2  12   9     2381.15     2549.84    100.18 o 
  -1  12   9       30.57       32.43     39.25 o 
   0  12   9     2615.78     2582.41    213.14 o 
   1  12   9       29.38        3.26     29.95 o 
   2  12   9     2501.42     2565.97     90.74 o 
   3  12   9        8.91       -7.19     14.27 o 
   4  12   9     1242.56     1217.33    106.93 o 
   5  12   9        6.60       12.40     18.02 o 
   6  12   9     1156.57     1079.49     68.25 o 
   7  12   9       35.57       25.58     21.14 o 
   8  12   9      465.86      473.39     50.15 o 
   9  12   9       29.50       59.04     25.40 o 
  -8  13   9      109.72       51.82     26.07 o 
  -7  13   9      182.86      220.79     57.10 o 
  -6  13   9      158.72      150.55     28.46 o 
  -5  13   9      248.82      303.56     52.85 o 
  -4  13   9       95.27       88.09     25.35 o 
  -3  13   9      209.35      224.59     34.20 o 
  -2  13   9       51.64       65.17     46.29 o 
  -1  13   9       15.88       18.70     29.53 o 
   0  13   9      183.52      243.05    105.53 o 
   1  13   9       14.00        8.29     30.62 o 
   2  13   9       57.65       62.15     41.41 o 
   3  13   9      215.85      241.07     35.30 o 
   4  13   9       92.57       75.38     21.50 o 
   5  13   9      247.89      254.73     53.61 o 
   6  13   9      160.74      131.43     28.21 o 
   7  13   9      174.44      290.66     39.52 o 
   8  13   9      126.37      117.29     30.08 o 
  -7  14   9      137.52      164.96     35.52 o 
  -6  14   9      258.32      196.53     93.78 o 
  -5  14   9       73.61       60.21     25.33 o 
  -4  14   9      331.41      287.48     40.42 o 
  -3  14   9      256.47      263.42     46.61 o 
  -2  14   9      351.72      385.52     54.60 o 
  -1  14   9      299.49      337.69     48.76 o 
   0  14   9      667.30      793.66    106.78 o 
   1  14   9      313.22      323.20     77.33 o 
   2  14   9      335.99      345.03     79.77 o 
   3  14   9      261.36      310.52     91.69 o 
   4  14   9      336.41      382.09     50.90 o 
   5  14   9       90.12       66.61     27.67 o 
   6  14   9      243.72      202.42     33.02 o 
   7  14   9      132.28      119.10     29.18 o 
  -7  15   9        1.48        5.42     29.28 o 
  -6  15   9      183.40      145.85     94.72 o 
  -5  15   9        9.05       10.65     22.01 o 
  -4  15   9      131.01      115.25     37.98 o 
  -3  15   9       59.69       69.89     32.05 o 
  -2  15   9      117.07       88.45     48.65 o 
  -1  15   9      118.97      134.39     53.47 o 
   0  15   9        0.44        0.94     33.15 o 
   1  15   9      108.06      100.53     51.85 o 
   2  15   9      121.89      124.93     59.25 o 
   3  15   9       64.31       43.57     43.01 o 
   4  15   9      117.04      179.36     47.56 o 
   5  15   9       12.60        7.78     23.54 o 
   6  15   9      199.35      281.10     46.51 o 
   7  15   9        2.56       26.94     23.34 o 
  -6  16   9       48.29       32.77     32.80 o 
  -5  16   9      614.84      626.68    103.92 o 
  -4  16   9       10.13        7.19     25.34 o 
  -3  16   9      513.25      491.19     64.67 o 
  -2  16   9        6.54       -6.28     32.66 o 
  -1  16   9     1115.80     1257.41    140.29 o 
   0  16   9        0.11       -5.49     34.72 o 
   1  16   9     1055.99     1223.13    141.15 o 
   2  16   9        5.88       -6.52     38.25 o 
   3  16   9      541.90      756.55    121.45 o 
   4  16   9        8.23       -0.12     29.79 o 
   5  16   9      601.29      673.81     82.24 o 
   6  16   9       44.38       27.21     27.02 o 
  -5  17   9      110.40      106.71     52.09 o 
  -4  17   9       36.36       62.46     34.81 o 
  -3  17   9       13.99       36.99     44.42 o 
  -2  17   9       18.29       22.85     41.88 o 
  -1  17   9       35.83       28.51     40.85 o 
   0  17   9       64.74       60.89     45.89 o 
   1  17   9       41.30       21.43     42.26 o 
   2  17   9       14.79       -4.84     36.92 o 
   3  17   9        7.29       25.93     43.76 o 
   4  17   9       33.79       69.72     51.88 o 
   5  17   9      106.92      134.91     65.26 o 
  -3  18   9      174.51      116.96     60.95 o 
  -2  18   9      190.14      114.62     60.25 o 
  -1  18   9      131.24       87.75     52.38 o 
   0  18   9       83.74       61.84     49.56 o 
   1  18   9      136.63      107.61     57.24 o 
   2  18   9      191.06      229.03     76.47 o 
   3  18   9      142.84      138.68     66.45 o 
   0   0  10     2940.21     2687.49     91.48 o 
   1   0  10      364.55      383.53     20.66 o 
   2   0  10     3171.05     3065.56     57.47 o 
   3   0  10     1464.34     1474.44     34.19 o 
   4   0  10     4082.87     4054.34     79.25 o 
   5   0  10      540.61      554.78     32.56 o 
   6   0  10     3143.14     3140.85     72.44 o 
   7   0  10      322.59      303.49     29.90 o 
   8   0  10      295.77      321.11     32.86 o 
   9   0  10      397.99      427.38     39.87 o 
  10   0  10      147.63      148.04     33.66 o 
  11   0  10      102.67       69.76     34.86 o 
 -11   1  10       73.28       29.59     28.98 o 
 -10   1  10      147.57      111.05     30.49 o 
  -9   1  10      244.09      248.96     31.57 o 
  -8   1  10      497.41      494.46     39.52 o 
  -7   1  10      225.48      252.83     28.45 o 
  -6   1  10     2277.21     2293.04     65.36 o 
  -5   1  10      262.62      276.68     22.09 o 
  -4   1  10     3108.43     3179.77     75.79 o 
  -3   1  10     2103.17     2162.34     61.57 o 
  -2   1  10     7048.86     6794.56     96.42 o 
  -1   1  10     2278.09     2287.07     51.07 o 
   0   1  10    10747.27    10505.09    207.81 o 
   1   1  10     2476.41     2417.66     75.63 o 
   2   1  10     6865.23     6681.61    102.32 o 
   3   1  10     2104.21     2107.87     50.61 o 
   4   1  10     3148.40     3199.91     67.21 o 
   5   1  10      273.22      267.79     28.14 o 
   6   1  10     2330.87     2450.87     83.40 o 
   7   1  10      252.66      236.48     27.31 o 
   8   1  10      579.99      674.70     43.52 o 
   9   1  10      205.29      185.72     33.68 o 
  10   1  10      121.82      141.74     32.22 o 
  11   1  10       97.88      102.20     31.15 o 
 -11   2  10      191.61      116.18     40.19 o 
 -10   2  10      306.49      350.68     46.48 o 
  -9   2  10      504.20      568.15     65.84 o 
  -8   2  10     1102.42     1146.61     48.18 o 
  -7   2  10     1067.43     1122.51     44.74 o 
  -6   2  10     1455.40     1486.95     47.46 o 
  -5   2  10     4400.91     4435.26    100.38 o 
  -4   2  10     3284.23     3285.18     79.59 o 
  -3   2  10     2554.32     2643.46     75.12 o 
  -2   2  10     2375.85     2285.19     48.71 o 
  -1   2  10     3930.56     3870.11     73.00 o 
   0   2  10     3124.52     3037.57     62.79 o 
   1   2  10     3813.95     3781.93     83.41 o 
   2   2  10     2423.87     2378.04     58.32 o 
   3   2  10     2565.51     2522.75     51.44 o 
   4   2  10     3539.60     3502.09     63.33 o 
   5   2  10     4555.16     4534.67     99.86 o 
   6   2  10     1353.91     1345.64     50.95 o 
   7   2  10     1043.59     1056.67     65.95 o 
   8   2  10     1037.47     1060.39     52.15 o 
   9   2  10      506.01      469.40     59.47 o 
  10   2  10      267.06      303.56     85.44 o 
  11   2  10      183.43      152.69     36.01 o 
 -11   3  10       95.93       85.74     34.47 o 
 -10   3  10       44.72       83.83     26.74 o 
  -9   3  10      539.28      585.48     54.29 o 
  -8   3  10      434.02      425.86     42.01 o 
  -7   3  10      953.95     1005.06     50.20 o 
  -6   3  10      652.10      689.89     39.33 o 
  -5   3  10     2070.19     1931.10     94.76 o 
  -4   3  10     1384.21     1282.07     50.58 o 
  -3   3  10     4551.83     4436.65     97.78 o 
  -2   3  10      799.77      807.80     28.83 o 
  -1   3  10     4516.41     4275.78     74.59 o 
   0   3  10     1041.65     1049.72     27.84 o 
   1   3  10     4284.01     4204.86     73.33 o 
   2   3  10      768.76      801.99     24.31 o 
   3   3  10     4652.96     4613.60     70.92 o 
   4   3  10     1372.44     1321.09     39.78 o 
   5   3  10     2231.92     2244.44     56.72 o 
   6   3  10      644.97      662.42     34.25 o 
   7   3  10      991.41      976.16     42.76 o 
   8   3  10      425.22      470.09     57.73 o 
   9   3  10      605.38      612.51     55.76 o 
  10   3  10       53.47       43.53     26.19 o 
  11   3  10       78.69       31.91     28.07 o 
 -11   4  10       73.22       66.27     29.50 o 
 -10   4  10      578.69      579.29     58.12 o 
  -9   4  10      447.25      525.45     44.81 o 
  -8   4  10      356.58      375.55     42.43 o 
  -7   4  10      947.24     1042.71     51.07 o 
  -6   4  10     1242.97     1269.89     51.53 o 
  -5   4  10     1132.32     1052.66     44.63 o 
  -4   4  10      707.23      788.06     37.47 o 
  -3   4  10     3209.16     3114.62     77.58 o 
  -2   4  10      639.13      678.27     24.33 o 
  -1   4  10     3105.93     3010.03     55.27 o 
   0   4  10      135.77      130.64     12.10 o 
   1   4  10     3183.71     3105.39     50.10 o 
   2   4  10      636.52      645.37     19.40 o 
   3   4  10     3531.80     3513.32     54.83 o 
   4   4  10      705.86      699.22     26.11 o 
   5   4  10     1280.05     1314.81     39.05 o 
   6   4  10     1290.20     1355.22     65.81 o 
   7   4  10      965.47      979.26     52.04 o 
   8   4  10      340.00      330.21     35.54 o 
   9   4  10      439.85      580.34     56.57 o 
  10   4  10      601.78      593.09     60.29 o 
  11   4  10       74.56       70.59     29.87 o 
 -11   5  10      129.44       72.30     35.58 o 
 -10   5  10       42.52       47.50     21.35 o 
  -9   5  10      325.03      339.20     37.21 o 
  -8   5  10       90.38      106.81     21.89 o 
  -7   5  10     1375.96     1435.80    111.53 o 
  -6   5  10       86.64       96.50     20.93 o 
  -5   5  10     4775.19     4710.77    107.45 o 
  -4   5  10      344.70      348.57     33.67 o 
  -3   5  10     3735.97     3724.56     86.91 o 
  -2   5  10      457.35      469.15     23.26 o 
  -1   5  10     6021.28     5885.66     90.29 o 
   0   5  10       17.85        4.19      5.97 o 
   1   5  10     5971.72     5956.38     76.55 o 
   2   5  10      439.53      440.97     16.33 o 
   3   5  10     3883.75     3880.35     68.07 o 
   4   5  10      349.72      389.92     22.62 o 
   5   5  10     4619.97     4474.53     77.22 o 
   6   5  10       87.51       95.48     17.01 o 
   7   5  10     1409.32     1376.07     59.41 o 
   8   5  10       76.95       92.61     27.20 o 
   9   5  10      287.72      288.59     36.18 o 
  10   5  10       35.59       38.96     24.25 o 
  11   5  10      140.40       91.11     30.31 o 
 -11   6  10      286.20      275.69    151.07 o 
 -10   6  10       97.53       80.72     24.54 o 
  -9   6  10      152.06      173.85     29.24 o 
  -8   6  10      633.22      576.76     45.08 o 
  -7   6  10      789.21      744.02     58.09 o 
  -6   6  10      934.77      966.56     62.68 o 
  -5   6  10     1685.71     1685.34     59.59 o 
  -4   6  10     1724.39     1676.97     56.72 o 
  -3   6  10     3130.75     2917.48     74.83 o 
  -2   6  10     2549.39     2577.77     61.24 o 
  -1   6  10     2555.88     2564.53     52.21 o 
   0   6  10     3082.24     2943.83     85.55 o 
   1   6  10     2645.76     2667.15     51.76 o 
   2   6  10     2609.10     2660.61     49.73 o 
   3   6  10     3016.65     2877.59     54.82 o 
   4   6  10     1869.51     1859.56     47.42 o 
   5   6  10     1768.80     1794.55     48.69 o 
   6   6  10      948.84      940.45     44.16 o 
   7   6  10      733.58      716.76     41.52 o 
   8   6  10      631.52      563.52     48.20 o 
   9   6  10      176.59      190.32     31.21 o 
  10   6  10      107.17       54.23     28.63 o 
  11   6  10      286.73      237.94     69.94 o 
 -10   7  10      216.23      217.04     40.81 o 
  -9   7  10      135.48      125.46     37.70 o 
  -8   7  10      497.81      495.98     51.47 o 
  -7   7  10      248.12      251.65     30.98 o 
  -6   7  10     1161.84     1152.17     52.73 o 
  -5   7  10      209.89      153.86     22.75 o 
  -4   7  10     3181.60     2909.81     80.61 o 
  -3   7  10     1327.86     1282.89     58.75 o 
  -2   7  10     3285.42     3191.29     83.86 o 
  -1   7  10      530.64      570.31     26.38 o 
   0   7  10     2091.19     2062.53     43.17 o 
   1   7  10      623.82      617.01     24.13 o 
   2   7  10     3269.32     3324.18     59.07 o 
   3   7  10     1239.85     1244.09     42.76 o 
   4   7  10     3231.89     3140.61     66.37 o 
   5   7  10      261.24      233.90     24.41 o 
   6   7  10     1178.88     1154.22     48.91 o 
   7   7  10      282.03      185.26     39.91 o 
   8   7  10      478.38      488.43     64.89 o 
   9   7  10      171.06      159.08     30.36 o 
  10   7  10      253.09      158.46     32.75 o 
 -10   8  10       66.36       69.78     29.12 o 
  -9   8  10      476.31      516.79     48.17 o 
  -8   8  10      197.30      184.35     28.94 o 
  -7   8  10      528.91      559.68     46.05 o 
  -6   8  10      397.93      395.52     36.19 o 
  -5   8  10      542.28      515.02     38.25 o 
  -4   8  10     1529.84     1576.06     66.50 o 
  -3   8  10      393.96      391.60     30.37 o 
  -2   8  10     1738.05     1695.38     55.27 o 
  -1   8  10      132.94      129.45     17.81 o 
   0   8  10      829.63      859.62     29.26 o 
   1   8  10      123.44      138.69     18.62 o 
   2   8  10     1804.26     1880.95     65.20 o 
   3   8  10      426.48      446.81     25.38 o 
   4   8  10     1472.08     1520.20     50.79 o 
   5   8  10      555.90      628.40     37.10 o 
   6   8  10      408.66      427.03     34.18 o 
   7   8  10      585.47      575.78     60.19 o 
   8   8  10      201.26      226.34     39.53 o 
   9   8  10      448.39      407.39     45.18 o 
  10   8  10       72.90       66.03     26.20 o 
 -10   9  10      262.36      167.98     38.27 o 
  -9   9  10       63.41       47.11     21.20 o 
  -8   9  10      509.59      524.63     46.95 o 
  -7   9  10      137.62      141.58     39.86 o 
  -6   9  10      887.35      866.09     61.16 o 
  -5   9  10      370.18      369.50     41.72 o 
  -4   9  10     2462.62     2462.97     75.24 o 
  -3   9  10       50.83       38.59     13.95 o 
  -2   9  10     2147.67     2102.71     63.39 o 
  -1   9  10      177.09      134.29     22.16 o 
   0   9  10     3249.50     3274.22    175.95 o 
   1   9  10      214.71      233.10     38.60 o 
   2   9  10     1989.58     2053.45     68.18 o 
   3   9  10       46.58       44.77     15.75 o 
   4   9  10     2385.83     2446.09     68.14 o 
   5   9  10      380.54      358.63     30.85 o 
   6   9  10      897.26      949.72     48.53 o 
   7   9  10      130.87      136.91     24.40 o 
   8   9  10      553.32      569.65     44.79 o 
   9   9  10       77.98       51.80     23.94 o 
  10   9  10      254.30      289.67     41.27 o 
  -9  10  10      103.53       61.02     33.22 o 
  -8  10  10      670.61      683.44     53.47 o 
  -7  10  10      319.17      266.09     34.07 o 
  -6  10  10      382.57      403.10     38.39 o 
  -5  10  10      628.96      645.13     44.34 o 
  -4  10  10      590.38      630.41     40.94 o 
  -3  10  10      526.49      588.98     59.90 o 
  -2  10  10      943.84      979.03     53.27 o 
  -1  10  10      595.42      644.66     68.75 o 
   0  10  10     1611.00     1551.09    104.43 o 
   1  10  10      611.22      631.17     53.74 o 
   2  10  10      963.43      994.78     64.43 o 
   3  10  10      513.80      550.94     38.05 o 
   4  10  10      544.73      442.29     36.73 o 
   5  10  10      665.89      676.70     46.26 o 
   6  10  10      414.25      431.69     36.94 o 
   7  10  10      327.48      334.42     33.79 o 
   8  10  10      681.58      682.47     49.54 o 
   9  10  10      119.44       82.73     24.07 o 
  -9  11  10       90.15       58.53     29.98 o 
  -8  11  10      137.50      159.76     35.69 o 
  -7  11  10      503.39      525.95     46.53 o 
  -6  11  10      295.96      278.30     34.44 o 
  -5  11  10      775.30      807.59     50.28 o 
  -4  11  10      187.00      150.97     23.65 o 
  -3  11  10     1796.47     1831.02    127.91 o 
  -2  11  10      825.28      861.98     52.99 o 
  -1  11  10     2065.66     2151.76     98.71 o 
   0  11  10      405.93      235.26     37.91 o 
   1  11  10     1993.12     1991.62     92.82 o 
   2  11  10      835.66      886.66     52.83 o 
   3  11  10     1698.48     1672.79     63.06 o 
   4  11  10      167.07      158.41     25.56 o 
   5  11  10      783.43      832.86     58.44 o 
   6  11  10      276.82      273.40     34.76 o 
   7  11  10      501.52      521.96     52.70 o 
   8  11  10      129.47      120.70     28.44 o 
   9  11  10      110.72       71.55     28.76 o 
  -8  12  10       83.39       26.94     23.81 o 
  -7  12  10      241.12      213.59     32.85 o 
  -6  12  10       94.63      170.52     28.57 o 
  -5  12  10      141.00      152.79     26.64 o 
  -4  12  10      127.02      109.04     38.66 o 
  -3  12  10      545.15      632.19     49.73 o 
  -2  12  10       60.82       47.36     19.66 o 
  -1  12  10      851.86      821.41    135.83 o 
   0  12  10        1.07      -12.01     16.19 o 
   1  12  10      761.96      698.51     97.28 o 
   2  12  10       50.29       56.61     36.02 o 
   3  12  10      606.33      561.00     41.68 o 
   4  12  10      138.38      125.31     25.22 o 
   5  12  10      107.50      105.95     25.33 o 
   6  12  10       80.03       84.09     40.38 o 
   7  12  10      260.97      293.27     38.89 o 
   8  12  10      104.10       67.11     26.29 o 
   9  12  10      100.13       47.82     58.78 o 
  -8  13  10       61.41       29.06     25.45 o 
  -7  13  10      132.10      121.41     31.77 o 
  -6  13  10       92.55       70.94     22.46 o 
  -5  13  10      545.00      590.12     46.38 o 
  -4  13  10       72.96       21.84     26.31 o 
  -3  13  10      756.29      752.04     55.61 o 
  -2  13  10      135.13      114.26     48.50 o 
  -1  13  10     1667.60     1778.04     94.60 o 
   0  13  10      219.60      209.74     38.98 o 
   1  13  10     1676.98     1749.73    141.98 o 
   2  13  10      133.40      118.43     51.43 o 
   3  13  10      782.85      722.67     54.94 o 
   4  13  10       63.17       89.60     23.69 o 
   5  13  10      518.42      553.41     47.64 o 
   6  13  10       83.65       63.77     22.95 o 
   7  13  10      132.38      144.54     32.32 o 
   8  13  10       66.54       83.15     28.65 o 
  -7  14  10      229.37      193.65     37.92 o 
  -6  14  10      114.40      129.68     32.96 o 
  -5  14  10      327.74      313.76     43.63 o 
  -4  14  10      178.19      175.39     33.65 o 
  -3  14  10      174.01      200.45     42.69 o 
  -2  14  10      234.99      237.77     66.78 o 
  -1  14  10      423.03      496.13     58.99 o 
   0  14  10      497.17      559.01     95.42 o 
   1  14  10      490.99      625.19    100.91 o 
   2  14  10      233.71      258.92     75.35 o 
   3  14  10      153.48      179.03     42.01 o 
   4  14  10      189.41      150.78     34.38 o 
   5  14  10      312.70      297.58     36.98 o 
   6  14  10      119.85      128.39     29.76 o 
   7  14  10      225.64      241.16     37.33 o 
  -6  15  10      189.81      160.16     93.57 o 
  -5  15  10       38.39       38.33     24.47 o 
  -4  15  10      223.17      151.53     41.77 o 
  -3  15  10      151.11      151.60     39.63 o 
  -2  15  10      693.85      755.19    107.11 o 
  -1  15  10      178.39       89.40     47.59 o 
   0  15  10      936.88     1036.24    127.34 o 
   1  15  10      187.79      144.29     56.96 o 
   2  15  10      712.15      545.03    104.09 o 
   3  15  10      139.31      141.74     57.93 o 
   4  15  10      246.24      213.92     48.42 o 
   5  15  10       43.20       17.17     26.40 o 
   6  15  10      193.82      145.85     36.52 o 
  -5  16  10       60.81       43.58     32.30 o 
  -4  16  10       77.72       79.46     35.18 o 
  -3  16  10       30.87       49.75     28.92 o 
  -2  16  10      259.28      273.04     75.88 o 
  -1  16  10       23.52       10.71     38.76 o 
   0  16  10       12.12       13.32     36.52 o 
   1  16  10       21.04      -16.52     33.27 o 
   2  16  10      259.33      155.86     60.19 o 
   3  16  10       38.83       37.26     48.62 o 
   4  16  10      109.24      206.71     71.06 o 
   5  16  10       54.67       43.26     35.47 o 
  -4  17  10      310.00      210.94     49.23 o 
  -3  17  10       94.60       67.64     50.76 o 
  -2  17  10      294.10      227.05     74.56 o 
  -1  17  10       89.01       55.89     46.20 o 
   0  17  10      434.52      435.00     92.39 o 
   1  17  10      101.39      155.13     61.67 o 
   2  17  10      298.95      397.39     94.18 o 
   3  17  10       81.27       85.87     58.74 o 
   4  17  10      289.17      387.20     93.07 o 
  -2  18  10       55.26       64.81     50.57 o 
  -1  18  10      111.69       59.07     49.17 o 
   0  18  10      381.16      296.01     82.91 o 
   1  18  10      126.32       62.69     51.95 o 
   2  18  10       57.61       32.46     43.83 o 
   1   0  11     3588.35     3690.67     71.64 o 
   2   0  11       11.85       11.34      6.26 o 
   3   0  11     1450.56     1493.50     46.78 o 
   4   0  11       48.99       27.58     10.65 o 
   5   0  11      256.82      259.89     25.34 o 
   6   0  11      697.87      671.58     34.06 o 
   7   0  11       73.83       94.70     19.92 o 
   8   0  11     1547.99     1556.46     62.61 o 
   9   0  11       32.98       25.40     22.65 o 
  10   0  11      251.99      215.17     38.19 o 
  11   0  11        7.08       16.70     27.27 o 
 -11   1  11      141.28      135.72     43.68 o 
 -10   1  11      244.13      243.02     39.81 o 
  -9   1  11      345.31      372.43     37.95 o 
  -8   1  11      342.25      410.12     37.27 o 
  -7   1  11     2318.79     2399.17     75.66 o 
  -6   1  11     1061.85     1084.27     41.24 o 
  -5   1  11     3697.00     3616.60     87.26 o 
  -4   1  11      225.68      257.65     23.42 o 
  -3   1  11     6236.78     6042.59    117.88 o 
  -2   1  11     2483.50     2422.35     47.71 o 
  -1   1  11     9592.46     9586.45    135.73 o 
   0   1  11      282.11      288.05     19.66 o 
   1   1  11     9178.75     9023.91    133.68 o 
   2   1  11     2527.80     2456.86     50.98 o 
   3   1  11     6095.45     6014.77    116.27 o 
   4   1  11      282.88      308.33     21.74 o 
   5   1  11     3493.25     3558.81     76.65 o 
   6   1  11     1041.14     1085.28     46.03 o 
   7   1  11     2307.45     2383.64     74.98 o 
   8   1  11      352.05      367.17     34.98 o 
   9   1  11      328.01      316.56     55.47 o 
  10   1  11      247.68      221.97     74.72 o 
  11   1  11      171.40      221.15     41.39 o 
 -11   2  11      245.07      234.94     52.04 o 
 -10   2  11      347.20      355.67     46.63 o 
  -9   2  11      804.72      917.36     64.57 o 
  -8   2  11      172.25      152.65     25.70 o 
  -7   2  11      445.93      469.22     32.62 o 
  -6   2  11      252.66      292.91     27.93 o 
  -5   2  11     1418.44     1342.17     49.42 o 
  -4   2  11     1098.37     1051.83     54.84 o 
  -3   2  11      502.33      489.43     29.26 o 
  -2   2  11     1392.03     1393.48     37.32 o 
  -1   2  11      708.07      737.67     26.01 o 
   0   2  11     5264.78     5387.69     87.73 o 
   1   2  11      824.34      853.22     28.80 o 
   2   2  11     1435.55     1441.39     39.59 o 
   3   2  11      570.23      615.99     30.20 o 
   4   2  11     1048.36     1080.47     39.56 o 
   5   2  11     1356.85     1312.46     76.72 o 
   6   2  11      229.28      215.44     32.73 o 
   7   2  11      482.19      553.49     38.51 o 
   8   2  11      165.75      173.66     25.82 o 
   9   2  11      807.60      920.71     96.89 o 
  10   2  11      319.77      273.85     42.55 o 
  11   2  11      272.46      216.47     41.81 o 
 -11   3  11      133.95       45.63     27.18 o 
 -10   3  11      156.02      144.61     33.38 o 
  -9   3  11      389.71      495.51     51.84 o 
  -8   3  11     1360.37     1511.20     62.50 o 
  -7   3  11      554.99      543.56     40.24 o 
  -6   3  11     1908.93     1962.84     65.62 o 
  -5   3  11     1518.70     1597.57     55.37 o 
  -4   3  11     7338.94     7287.84    139.57 o 
  -3   3  11     1180.69     1156.98     42.32 o 
  -2   3  11     5575.11     5625.76     87.92 o 
  -1   3  11     2898.43     3014.77     55.19 o 
   0   3  11     5131.29     5025.49     78.78 o 
   1   3  11     2844.47     2915.61     53.09 o 
   2   3  11     5605.31     5716.00     80.02 o 
   3   3  11     1150.99     1121.45     32.14 o 
   4   3  11     6962.99     6876.58    120.15 o 
   5   3  11     1503.68     1578.95     53.59 o 
   6   3  11     1937.19     2081.75     65.23 o 
   7   3  11      602.51      571.71     38.65 o 
   8   3  11     1293.89     1437.13     92.28 o 
   9   3  11      426.33      465.08     50.29 o 
  10   3  11      150.66      112.26     30.95 o 
  11   3  11      130.31       86.58     30.85 o 
 -11   4  11      281.11      195.16     40.66 o 
 -10   4  11       48.48       12.40     22.20 o 
  -9   4  11      197.29      217.75     31.63 o 
  -8   4  11      185.44      198.19     28.63 o 
  -7   4  11      638.91      637.68     43.09 o 
  -6   4  11      142.04      121.01     20.45 o 
  -5   4  11      326.43      334.58     29.25 o 
  -4   4  11      294.17      256.27     34.18 o 
  -3   4  11     1268.07     1124.78     43.10 o 
  -2   4  11     1037.09     1048.47     33.18 o 
  -1   4  11      151.19      124.04     12.71 o 
   0   4  11      636.78      645.79     23.64 o 
   1   4  11      152.32      143.09     11.72 o 
   2   4  11     1075.11     1087.44     27.86 o 
   3   4  11     1297.90     1227.17     31.65 o 
   4   4  11      287.66      295.27     22.49 o 
   5   4  11      355.02      351.13     25.19 o 
   6   4  11      103.68       70.70     18.10 o 
   7   4  11      637.47      625.19     51.29 o 
   8   4  11      185.81      173.03     32.07 o 
   9   4  11      205.78      230.57     38.51 o 
  10   4  11       37.83       60.12     26.50 o 
  11   4  11      259.21      353.51     50.21 o 
 -11   5  11        7.76       22.46     25.12 o 
 -10   5  11      468.10      515.72     56.84 o 
  -9   5  11       81.75       70.24     21.90 o 
  -8   5  11      883.54      982.94     56.27 o 
  -7   5  11      261.41      244.19     29.75 o 
  -6   5  11     1904.74     1970.08     67.98 o 
  -5   5  11      623.17      654.54     39.57 o 
  -4   5  11     3808.94     3729.47     91.36 o 
  -3   5  11      994.95      972.45     40.22 o 
  -2   5  11     5192.86     5075.98     97.14 o 
  -1   5  11      127.99      166.52     14.70 o 
   0   5  11     8529.70     8521.66    120.66 o 
   1   5  11      126.90      133.72     11.18 o 
   2   5  11     5084.25     5204.54     78.87 o 
   3   5  11     1048.93     1026.91     36.01 o 
   4   5  11     3821.53     3703.91     78.90 o 
   5   5  11      682.53      732.37     29.51 o 
   6   5  11     1918.20     1921.40     58.62 o 
   7   5  11      279.80      261.39     31.69 o 
   8   5  11      947.84      915.94     99.05 o 
   9   5  11       77.54       34.26     23.11 o 
  10   5  11      497.91      531.35     58.91 o 
  11   5  11        7.75       12.04     23.05 o 
 -10   6  11      327.51      372.02     42.98 o 
  -9   6  11       38.94       23.16     18.77 o 
  -8   6  11      234.48      287.96     54.97 o 
  -7   6  11      374.03      328.82     42.54 o 
  -6   6  11      789.30      870.06     48.61 o 
  -5   6  11      495.24      450.49     34.94 o 
  -4   6  11     1617.84     1528.38     54.78 o 
  -3   6  11     1269.80     1263.15     46.57 o 
  -2   6  11     1561.57     1446.00     49.37 o 
  -1   6  11     2506.43     2534.83     56.51 o 
   0   6  11      949.90      958.69     35.60 o 
   1   6  11     2563.33     2589.86     44.45 o 
   2   6  11     1600.69     1660.16     47.53 o 
   3   6  11     1214.61     1135.64     35.38 o 
   4   6  11     1510.35     1520.96     43.50 o 
   5   6  11      517.73      552.08     29.81 o 
   6   6  11      841.07      932.91     44.32 o 
   7   6  11      367.67      307.15     34.47 o 
   8   6  11      204.98      243.72     33.69 o 
   9   6  11       39.12       47.99     22.20 o 
  10   6  11      328.62      346.09     50.00 o 
  11   6  11       53.42       61.02     53.60 o 
 -10   7  11      392.46      442.25     92.03 o 
  -9   7  11      823.69      844.70     58.50 o 
  -8   7  11      292.95      274.08     34.79 o 
  -7   7  11      440.96      374.34     51.97 o 
  -6   7  11      733.31      804.88     62.75 o 
  -5   7  11     1743.76     1860.76     64.69 o 
  -4   7  11      433.29      510.89     37.87 o 
  -3   7  11     3422.91     3446.72     86.60 o 
  -2   7  11     1669.96     1631.25     52.76 o 
  -1   7  11     4871.69     4770.28     93.03 o 
   0   7  11     2183.25     2257.84     63.28 o 
   1   7  11     4764.92     4713.24     81.23 o 
   2   7  11     1553.26     1505.42     44.05 o 
   3   7  11     3356.53     3416.91     69.55 o 
   4   7  11      408.97      483.93     27.69 o 
   5   7  11     1645.10     1753.88     56.65 o 
   6   7  11      654.42      655.15     41.59 o 
   7   7  11      406.27      464.42     37.11 o 
   8   7  11      307.92      289.84     36.63 o 
   9   7  11      826.20      811.35     59.59 o 
  10   7  11      356.97      318.69     60.44 o 
 -10   8  11       97.04      101.85     43.02 o 
  -9   8  11       75.32       44.26     22.19 o 
  -8   8  11      151.11      207.83     30.54 o 
  -7   8  11       97.79       65.89     19.91 o 
  -6   8  11      640.01      673.13     45.86 o 
  -5   8  11      106.28      110.92     20.64 o 
  -4   8  11      313.09      352.54     31.62 o 
  -3   8  11      247.37      239.76     25.51 o 
  -2   8  11      382.05      336.34     27.82 o 
  -1   8  11      617.65      664.80     34.97 o 
   0   8  11       40.62       45.68     12.63 o 
   1   8  11      555.25      570.50     54.06 o 
   2   8  11      344.36      352.63     32.17 o 
   3   8  11      239.08      267.41     23.01 o 
   4   8  11      330.04      308.94     29.81 o 
   5   8  11      105.19      141.16     20.65 o 
   6   8  11      647.04      700.61     42.46 o 
   7   8  11       66.20       38.30     15.48 o 
   8   8  11      165.27      163.94     30.14 o 
   9   8  11       76.88       63.44     23.30 o 
  10   8  11      101.57       92.73     27.29 o 
 -10   9  11       43.45       55.62     26.89 o 
  -9   9  11      390.08      402.58     44.54 o 
  -8   9  11       66.35       38.34     19.94 o 
  -7   9  11     1174.21     1216.60     91.68 o 
  -6   9  11      387.21      368.91     36.44 o 
  -5   9  11     1319.82     1344.82     57.94 o 
  -4   9  11       77.03       62.25     16.89 o 
  -3   9  11     3382.41     3398.45     89.99 o 
  -2   9  11      739.34      742.58     63.30 o 
  -1   9  11     3570.49     3446.24    203.81 o 
   0   9  11     1858.08     1789.65     84.38 o 
   1   9  11     3492.03     3589.45    125.24 o 
   2   9  11      698.77      687.33     43.78 o 
   3   9  11     3340.69     3460.99     79.83 o 
   4   9  11       49.46       76.66     16.94 o 
   5   9  11     1318.41     1395.84     76.85 o 
   6   9  11      375.79      400.02     35.35 o 
   7   9  11     1229.42     1337.79     59.96 o 
   8   9  11       51.09       74.74     21.40 o 
   9   9  11      409.13      348.15     44.93 o 
  10   9  11       48.79       57.19     26.13 o 
  -9  10  11      155.61      209.54     40.80 o 
  -8  10  11       22.52       44.61     21.13 o 
  -7  10  11      314.62      238.40     33.04 o 
  -6  10  11      214.51      216.71     30.81 o 
  -5  10  11      503.85      504.71     41.41 o 
  -4  10  11       87.07       64.37     17.77 o 
  -3  10  11      333.03      336.96     30.98 o 
  -2  10  11      274.50      286.35     28.38 o 
  -1  10  11      314.77      345.25     45.51 o 
   0  10  11      438.72      403.26     50.06 o 
   1  10  11      299.35      308.27     71.76 o 
   2  10  11      288.15      374.61     34.86 o 
   3  10  11      326.63      374.54     42.79 o 
   4  10  11       87.80      107.58     24.92 o 
   5  10  11      550.80      506.13     36.98 o 
   6  10  11      207.37      155.71     38.32 o 
   7  10  11      328.92      296.45     47.79 o 
   8  10  11       23.53       27.53     18.75 o 
   9  10  11      162.50      135.37     33.65 o 
  -9  11  11      200.33      171.25     43.44 o 
  -8  11  11      179.15      211.99     33.47 o 
  -7  11  11      232.50      152.11     28.82 o 
  -6  11  11      781.33      915.31     66.46 o 
  -5  11  11     1101.40     1188.24     59.16 o 
  -4  11  11     1303.26     1342.58     96.75 o 
  -3  11  11      388.47      386.64     34.29 o 
  -2  11  11     1774.27     1861.10     75.42 o 
  -1  11  11      462.52      407.42     50.02 o 
   0  11  11     2584.07     2818.19    116.36 o 
   1  11  11      520.54      553.74     54.27 o 
   2  11  11     1757.21     1642.63    132.16 o 
   3  11  11      354.19      345.15     38.14 o 
   4  11  11     1287.37     1431.04     61.62 o 
   5  11  11     1115.50     1128.46     63.72 o 
   6  11  11      812.87      882.83     56.67 o 
   7  11  11      213.08      146.29     29.36 o 
   8  11  11      194.16      223.41     38.34 o 
   9  11  11      197.84      155.09     39.72 o 
  -8  12  11       46.17       49.87     36.47 o 
  -7  12  11      128.53      151.99     29.51 o 
  -6  12  11      100.71       97.59     24.40 o 
  -5  12  11       53.98       46.97     18.55 o 
  -4  12  11      217.78      214.08     28.74 o 
  -3  12  11       40.23       33.08     18.43 o 
  -2  12  11      299.19      285.85    114.69 o 
  -1  12  11       37.86       37.67     23.49 o 
   0  12  11      117.71      105.17     29.91 o 
   1  12  11       36.44       68.89     26.65 o 
   2  12  11      244.01      217.66     64.19 o 
   3  12  11       47.90       54.21     22.09 o 
   4  12  11      233.02      230.86     31.13 o 
   5  12  11       45.13       56.11     21.49 o 
   6  12  11       76.34       38.74     23.70 o 
   7  12  11      153.23      145.15     30.45 o 
   8  12  11       57.06       44.69     23.74 o 
  -8  13  11      443.18      423.57     71.68 o 
  -7  13  11       60.98       55.73     30.66 o 
  -6  13  11      539.30      507.24     46.98 o 
  -5  13  11      198.91      228.98     31.68 o 
  -4  13  11     1142.52     1233.07     72.77 o 
  -3  13  11      190.12      149.33     30.80 o 
  -2  13  11     1535.87     1486.89     95.20 o 
  -1  13  11      247.76      291.01     47.51 o 
   0  13  11     1225.16     1333.79    121.20 o 
   1  13  11      273.43      179.59     60.21 o 
   2  13  11     1523.85     1637.69    139.29 o 
   3  13  11      160.60      136.98     30.15 o 
   4  13  11     1129.79     1228.38     63.30 o 
   5  13  11      218.90      224.09     33.51 o 
   6  13  11      540.36      618.97     53.07 o 
   7  13  11       60.28       70.42     26.84 o 
   8  13  11      440.20      394.72     53.69 o 
  -7  14  11       53.58       39.57     26.31 o 
  -6  14  11      124.61      113.57     33.88 o 
  -5  14  11       43.96       19.24     22.10 o 
  -4  14  11       91.35       54.53     24.23 o 
  -3  14  11       93.69       63.59     29.09 o 
  -2  14  11      100.92       46.86     35.59 o 
  -1  14  11      199.49      227.90     43.97 o 
   0  14  11        1.64        9.08     31.22 o 
   1  14  11      179.89      113.60     50.78 o 
   2  14  11      101.99       28.98     40.49 o 
   3  14  11       79.90       19.62     38.03 o 
   4  14  11       94.84       60.36     32.08 o 
   5  14  11       34.70       31.42     20.84 o 
   6  14  11      148.08      132.54     46.17 o 
   7  14  11       52.32       27.93     23.74 o 
  -6  15  11      154.19      136.70     35.62 o 
  -5  15  11      506.53      474.91     54.36 o 
  -4  15  11      141.32      114.67     37.01 o 
  -3  15  11      473.13      444.35     72.33 o 
  -2  15  11      137.90      141.79     43.72 o 
  -1  15  11      815.77      862.16    118.78 o 
   0  15  11      451.37      478.91     92.52 o 
   1  15  11      827.29      785.48    116.49 o 
   2  15  11      139.62       84.81     47.60 o 
   3  15  11      420.44      405.29     90.73 o 
   4  15  11      153.94      145.06     59.59 o 
   5  15  11      490.78      475.82     55.27 o 
   6  15  11      149.56      176.58     62.95 o 
  -5  16  11       51.97       28.13     32.36 o 
  -4  16  11       15.98       19.11     28.09 o 
  -3  16  11       42.05        0.29     25.62 o 
  -2  16  11       20.59       21.94     37.30 o 
  -1  16  11        3.44       31.13     36.45 o 
   0  16  11        8.19       21.64     36.21 o 
   1  16  11       10.96       11.40     33.26 o 
   2  16  11       15.73       36.83     46.99 o 
   3  16  11       44.64       42.91     51.41 o 
   4  16  11       25.09       26.23     42.96 o 
   5  16  11       41.56       21.38     39.16 o 
  -4  17  11       87.66      100.02     37.91 o 
  -3  17  11      535.53      511.85    103.82 o 
  -2  17  11       57.87       38.30     46.03 o 
  -1  17  11      373.17      226.27     74.00 o 
   0  17  11       58.34       83.01     54.54 o 
   1  17  11      331.18      316.24     82.77 o 
   2  17  11       48.07        8.26     39.69 o 
   3  17  11      568.74      694.97    123.67 o 
   4  17  11       91.61      180.22     74.05 o 
  -1  18  11       28.44       10.05     38.93 o 
   0  18  11       68.65       32.73     47.24 o 
   1  18  11       35.77       17.07     44.30 o 
   0   0  12    18590.65    18688.36    346.82 o 
   1   0  12       25.45       12.32      9.04 o 
   2   0  12     7448.46     7481.33    116.26 o 
   3   0  12       26.14       30.87     11.45 o 
   4   0  12     9189.53     9108.83    183.14 o 
   5   0  12        0.12       -4.09      8.71 o 
   6   0  12     3974.81     4025.87     88.66 o 
   7   0  12       22.75       47.98     15.93 o 
   8   0  12     1723.41     1745.94     86.43 o 
   9   0  12        5.32        9.13     15.73 o 
  10   0  12      585.99      566.31     56.70 o 
  11   0  12        4.81        0.53     28.48 o 
 -11   1  12      172.89      210.04     53.98 o 
 -10   1  12      188.76      175.39     48.53 o 
  -9   1  12      691.38      702.70     50.50 o 
  -8   1  12      142.93      124.04     23.50 o 
  -7   1  12     1173.10     1224.71     53.98 o 
  -6   1  12      412.22      454.98     33.99 o 
  -5   1  12      598.80      553.75     36.53 o 
  -4   1  12      156.91      139.74     18.69 o 
  -3   1  12      558.33      560.80     31.44 o 
  -2   1  12      268.94      244.74     17.95 o 
  -1   1  12      125.74      148.08     13.97 o 
   0   1  12     2310.87     2386.25     50.96 o 
   1   1  12      124.58      131.24     13.47 o 
   2   1  12      309.44      310.03     21.15 o 
   3   1  12      542.42      550.18     30.47 o 
   4   1  12      164.24      157.78     33.20 o 
   5   1  12      523.08      516.45     29.48 o 
   6   1  12      440.03      438.77     34.25 o 
   7   1  12     1079.74     1066.02    109.89 o 
   8   1  12      133.60      128.79     24.11 o 
   9   1  12      752.82      846.45     62.37 o 
  10   1  12      196.67      192.81     37.66 o 
  11   1  12      156.47      123.10     36.38 o 
 -11   2  12      201.26      161.30     46.58 o 
 -10   2  12      300.43      312.82     44.23 o 
  -9   2  12      190.56      163.99     33.39 o 
  -8   2  12      501.77      604.29     56.07 o 
  -7   2  12      953.36      967.27     49.56 o 
  -6   2  12     1622.43     1624.97     72.95 o 
  -5   2  12     1476.87     1508.76     53.25 o 
  -4   2  12     1834.64     1785.87     56.49 o 
  -3   2  12     5020.74     4855.85    104.26 o 
  -2   2  12     7048.56     6692.71    118.14 o 
  -1   2  12     4934.18     5003.27     86.24 o 
   0   2  12     6328.65     6357.87    101.83 o 
   1   2  12     5025.06     5036.52     78.08 o 
   2   2  12     7026.42     6890.78    104.92 o 
   3   2  12     5051.90     4914.20     99.71 o 
   4   2  12     1805.33     1812.53     56.73 o 
   5   2  12     1380.66     1332.68     50.56 o 
   6   2  12     1585.12     1659.87     59.22 o 
   7   2  12      958.23      874.64     47.82 o 
   8   2  12      546.98      555.29     42.34 o 
   9   2  12      188.34      160.68     32.79 o 
  10   2  12      298.48      299.72     49.57 o 
  11   2  12      190.37      101.97     48.60 o 
 -11   3  12       89.91      106.81     33.77 o 
 -10   3  12      269.24      239.73     40.61 o 
  -9   3  12       33.51       50.41     21.70 o 
  -8   3  12      539.57      598.51     45.00 o 
  -7   3  12      156.51      210.56     41.35 o 
  -6   3  12      720.85      767.70     43.95 o 
  -5   3  12      122.38      156.61     21.91 o 
  -4   3  12       70.96       73.05     15.07 o 
  -3   3  12      482.31      507.54     37.06 o 
  -2   3  12      243.32      259.34     22.90 o 
  -1   3  12      498.93      553.03     25.03 o 
   0   3  12      716.21      740.94     27.53 o 
   1   3  12      501.32      500.35     21.13 o 
   2   3  12      190.99      228.84     18.74 o 
   3   3  12      518.00      540.95     25.97 o 
   4   3  12       81.75      100.43     15.18 o 
   5   3  12      102.20      122.10     19.44 o 
   6   3  12      637.02      626.59     39.27 o 
   7   3  12      151.15      134.70     36.48 o 
   8   3  12      532.72      530.32     73.84 o 
   9   3  12       41.68       28.32     21.63 o 
  10   3  12      296.33      192.57     38.14 o 
  11   3  12       93.72       85.30     36.30 o 
 -11   4  12      276.34      232.10     47.41 o 
 -10   4  12       13.82       11.76     22.57 o 
  -9   4  12      954.52     1136.75     63.60 o 
  -8   4  12       77.18       45.16     22.23 o 
  -7   4  12     1384.62     1450.87     64.91 o 
  -6   4  12       31.34       19.31     11.71 o 
  -5   4  12     4897.78     4809.58    112.28 o 
  -4   4  12       15.94       17.51     10.14 o 
  -3   4  12     7379.41     7221.85    141.50 o 
  -2   4  12      312.25      352.32     31.03 o 
  -1   4  12    17547.83    17646.69    253.33 o 
   0   4  12     1063.50     1126.41     32.23 o 
   1   4  12    17651.45    17672.67    192.07 o 
   2   4  12      316.42      362.72     21.05 o 
   3   4  12     7229.06     7264.88    110.59 o 
   4   4  12       15.66       26.22     13.67 o 
   5   4  12     4917.09     4740.14    108.20 o 
   6   4  12       35.69       26.19     15.34 o 
   7   4  12     1443.58     1450.79     71.04 o 
   8   4  12       76.11       30.95     18.69 o 
   9   4  12     1001.49     1039.18     86.40 o 
  10   4  12       11.14       12.01     21.10 o 
  11   4  12      279.40      262.79     45.50 o 
 -11   5  12      122.91       59.80     39.81 o 
 -10   5  12      340.62      270.70     44.15 o 
  -9   5  12        8.43       -0.89     16.13 o 
  -8   5  12      629.34      611.20     66.44 o 
  -7   5  12      504.46      504.66     40.94 o 
  -6   5  12      709.22      677.66     43.88 o 
  -5   5  12      254.91      234.65     26.53 o 
  -4   5  12      440.64      472.51     33.84 o 
  -3   5  12      236.73      246.33     38.07 o 
  -2   5  12      356.36      295.42     25.35 o 
  -1   5  12       79.00       72.72     12.12 o 
   0   5  12       56.55       56.69     10.43 o 
   1   5  12       56.89       39.63      7.86 o 
   2   5  12      389.31      376.58     18.00 o 
   3   5  12      179.36      164.00     17.67 o 
   4   5  12      433.18      448.49     28.24 o 
   5   5  12      191.67      151.38     17.31 o 
   6   5  12      654.64      652.86     45.75 o 
   7   5  12      501.30      425.73     45.53 o 
   8   5  12      616.59      614.92     56.21 o 
   9   5  12       11.52       13.12     20.21 o 
  10   5  12      334.81      387.65     51.86 o 
  11   5  12      115.00       73.29     38.14 o 
 -10   6  12      210.32      188.60     32.63 o 
  -9   6  12      227.03      215.60     36.83 o 
  -8   6  12      296.45      306.04     35.48 o 
  -7   6  12      809.30      871.37     63.68 o 
  -6   6  12      350.96      332.19     35.54 o 
  -5   6  12     1282.69     1273.46     52.88 o 
  -4   6  12     1442.54     1316.71     51.38 o 
  -3   6  12     2166.74     2181.30     65.54 o 
  -2   6  12     3358.45     3183.69     80.19 o 
  -1   6  12     1752.70     1723.54     49.63 o 
   0   6  12     4152.80     4227.08     79.33 o 
   1   6  12     1846.02     1822.07     40.05 o 
   2   6  12     3274.50     3198.89     62.09 o 
   3   6  12     2219.13     2211.38     63.49 o 
   4   6  12     1346.00     1318.47     40.03 o 
   5   6  12     1250.84     1282.20     45.99 o 
   6   6  12      367.05      340.98     30.00 o 
   7   6  12      822.58      971.10     64.25 o 
   8   6  12      343.10      301.33     42.52 o 
   9   6  12      214.75      196.83     46.49 o 
  10   6  12      200.68      192.93     40.00 o 
 -10   7  12       40.05       14.16     21.49 o 
  -9   7  12      650.51      761.95     57.37 o 
  -8   7  12       44.27       70.70     21.25 o 
  -7   7  12      277.28      291.99     62.84 o 
  -6   7  12       83.05       96.79     21.53 o 
  -5   7  12      941.02      846.53     48.11 o 
  -4   7  12       87.61       84.80     27.01 o 
  -3   7  12      249.12      246.29     26.10 o 
  -2   7  12      398.34      403.37     30.06 o 
  -1   7  12       31.23        8.09     11.85 o 
   0   7  12       15.48        2.98      7.78 o 
   1   7  12       27.86       41.68     11.12 o 
   2   7  12      392.94      403.96     28.41 o 
   3   7  12      252.09      217.02     23.98 o 
   4   7  12       80.17       87.07     16.45 o 
   5   7  12      907.13      917.61     43.92 o 
   6   7  12      104.93       60.24     17.01 o 
   7   7  12      312.37      281.96     33.98 o 
   8   7  12       53.00        7.57     17.69 o 
   9   7  12      611.69      765.50    107.27 o 
  10   7  12       48.40       71.68     29.74 o 
 -10   8  12      181.73       78.92     27.03 o 
  -9   8  12        6.84       43.95     21.25 o 
  -8   8  12      977.80     1019.42     85.43 o 
  -7   8  12        0.78       -9.30     13.68 o 
  -6   8  12     1549.51     1619.71     65.35 o 
  -5   8  12        8.73        9.17     12.70 o 
  -4   8  12     4395.85     4343.55    108.91 o 
  -3   8  12      199.82      209.83     26.67 o 
  -2   8  12     6081.76     6169.31    129.80 o 
  -1   8  12       90.85       87.91     16.80 o 
   0   8  12     5378.09     5339.39    171.86 o 
   1   8  12       92.40       91.14     24.84 o 
   2   8  12     6128.23     6238.47    147.80 o 
   3   8  12      203.97      222.55     24.47 o 
   4   8  12     4410.80     4481.87     88.21 o 
   5   8  12        6.29       20.37     12.85 o 
   6   8  12     1576.01     1580.93     58.43 o 
   7   8  12        2.20       10.20     14.87 o 
   8   8  12      913.81      894.04     60.06 o 
   9   8  12        3.99      -13.49     19.92 o 
  10   8  12      182.01      134.71     37.95 o 
  -9   9  12      255.95      198.88     34.07 o 
  -8   9  12      146.64      121.54     26.49 o 
  -7   9  12       40.27       26.02     25.15 o 
  -6   9  12      134.61      152.66     26.16 o 
  -5   9  12      261.77      190.43     26.90 o 
  -4   9  12      406.71      438.20     36.45 o 
  -3   9  12       71.00       45.31     15.12 o 
  -2   9  12       98.79       94.26     31.43 o 
  -1   9  12       15.51       -3.30     10.75 o 
   0   9  12      442.54      448.42     54.66 o 
   1   9  12       18.39       15.76     19.00 o 
   2   9  12      124.53       91.62     31.92 o 
   3   9  12       52.84       17.74     23.43 o 
   4   9  12      363.73      409.57     32.22 o 
   5   9  12      273.34      248.43     26.51 o 
   6   9  12      128.19      144.64     23.31 o 
   7   9  12       50.05       48.37     18.58 o 
   8   9  12      151.44      191.02     33.15 o 
   9   9  12      257.31      220.77     36.43 o 
  -9  10  12      107.66      101.41     27.53 o 
  -8  10  12      187.59      169.56     31.09 o 
  -7  10  12      170.77      162.53     28.85 o 
  -6  10  12      608.19      705.47     50.11 o 
  -5  10  12      419.97      401.75     38.28 o 
  -4  10  12      482.83      516.99     40.09 o 
  -3  10  12     1189.13     1160.77     52.24 o 
  -2  10  12     1431.80     1494.46     55.93 o 
  -1  10  12     1391.97     1397.65    105.34 o 
   0  10  12      809.08      961.09     68.18 o 
   1  10  12     1428.40     1516.60     79.27 o 
   2  10  12     1413.28     1354.56     79.88 o 
   3  10  12     1228.22     1161.33     74.43 o 
   4  10  12      602.76      588.08     42.42 o 
   5  10  12      420.35      370.03     33.28 o 
   6  10  12      587.31      507.68     43.35 o 
   7  10  12      163.17      136.24     25.21 o 
   8  10  12      155.34      154.01     27.89 o 
   9  10  12       94.79       73.51     26.46 o 
  -9  11  12       57.80      106.85     36.32 o 
  -8  11  12      466.01      497.39     49.98 o 
  -7  11  12      111.88      113.85     26.32 o 
  -6  11  12      194.94      183.84     29.55 o 
  -5  11  12      135.85      108.06     23.48 o 
  -4  11  12      381.62      464.03     63.94 o 
  -3  11  12       59.37       52.04     17.64 o 
  -2  11  12      121.04       74.99     20.86 o 
  -1  11  12       30.95       59.75     25.09 o 
   0  11  12       12.28      -16.94     16.94 o 
   1  11  12       32.68       45.11     23.27 o 
   2  11  12       99.86       44.50     40.16 o 
   3  11  12       45.92       53.38     28.02 o 
   4  11  12      404.30      504.50     41.54 o 
   5  11  12      143.15      142.75     26.35 o 
   6  11  12      208.65      193.18     33.05 o 
   7  11  12       96.22       66.83     25.06 o 
   8  11  12      475.33      592.14     62.22 o 
   9  11  12       66.97       55.74     87.52 o 
  -8  12  12       31.99       13.91     20.70 o 
  -7  12  12      652.37      594.08     51.32 o 
  -6  12  12        6.85       12.24     17.68 o 
  -5  12  12      836.59      833.74     54.12 o 
  -4  12  12      143.88      113.20     23.20 o 
  -3  12  12     1316.91     1416.70     71.51 o 
  -2  12  12      163.71      226.28     42.90 o 
  -1  12  12     1565.54     1488.31     88.25 o 
   0  12  12       17.70       21.17     20.87 o 
   1  12  12     1551.93     1749.28    127.73 o 
   2  12  12      163.43      149.41     58.59 o 
   3  12  12     1358.72     1219.61     83.48 o 
   4  12  12      138.69      157.12     38.47 o 
   5  12  12      846.16      858.76     55.56 o 
   6  12  12        8.47       21.10     19.80 o 
   7  12  12      630.58      719.36     57.07 o 
   8  12  12       33.53       37.81     29.79 o 
  -7  13  12      314.45      322.31     40.04 o 
  -6  13  12      293.75      302.72     59.62 o 
  -5  13  12       43.49       47.04     28.99 o 
  -4  13  12      172.86      140.39     31.42 o 
  -3  13  12      109.85      121.09     29.10 o 
  -2  13  12      117.76       89.56     31.43 o 
  -1  13  12       92.41       69.24     52.93 o 
   0  13  12        0.09        7.32     21.60 o 
   1  13  12       80.73        9.70     35.25 o 
   2  13  12      109.74      123.00     56.18 o 
   3  13  12      107.92       60.42     46.59 o 
   4  13  12      165.99      170.04     37.14 o 
   5  13  12       53.20       56.77     22.76 o 
   6  13  12      298.13      292.62     39.98 o 
   7  13  12      311.56      308.60     41.66 o 
  -7  14  12      221.26      169.82     33.78 o 
  -6  14  12       93.52      132.77     34.14 o 
  -5  14  12      433.61      455.28     53.48 o 
  -4  14  12      204.01      163.59     47.96 o 
  -3  14  12      309.88      310.20     72.81 o 
  -2  14  12      136.86      124.39     35.93 o 
  -1  14  12      304.38      234.07     72.30 o 
   0  14  12      473.40      393.26     85.23 o 
   1  14  12      250.40      246.13     70.06 o 
   2  14  12      153.71      204.23     68.04 o 
   3  14  12      308.56      418.41     94.73 o 
   4  14  12      214.30       65.52     51.35 o 
   5  14  12      442.23      382.38     49.42 o 
   6  14  12       86.99      113.72     29.38 o 
   7  14  12      211.34      135.23     32.36 o 
  -6  15  12       13.31       21.48     25.10 o 
  -5  15  12      102.41      139.22     35.04 o 
  -4  15  12        4.48       12.24     25.01 o 
  -3  15  12       84.87       86.69     35.07 o 
  -2  15  12      105.23       54.10     44.57 o 
  -1  15  12       72.21       23.44     37.49 o 
   0  15  12       29.18       89.90     47.30 o 
   1  15  12       78.15       20.36     41.91 o 
   2  15  12       96.47       41.13     41.70 o 
   3  15  12       89.73      131.58     60.72 o 
   4  15  12        7.43        4.08     41.56 o 
   5  15  12      110.83      157.37     35.76 o 
   6  15  12       14.42       13.05     26.36 o 
  -5  16  12        2.67       14.00     25.32 o 
  -4  16  12      599.09      764.03     99.38 o 
  -3  16  12       29.28       -3.94     25.67 o 
  -2  16  12      399.86      299.02     81.16 o 
  -1  16  12       10.69        4.31     35.85 o 
   0  16  12      693.56      630.79    112.63 o 
   1  16  12       11.23       15.36     41.24 o 
   2  16  12      434.76      580.14    110.70 o 
   3  16  12       27.05       80.48     52.55 o 
   4  16  12      572.83      582.94    115.16 o 
   5  16  12        2.84        7.25     39.27 o 
  -3  17  12       42.66       30.45     48.35 o 
  -2  17  12       11.33       44.40     44.55 o 
  -1  17  12        0.96      -22.36     32.76 o 
   0  17  12       39.93       29.15     42.00 o 
   1  17  12        1.08       31.86     43.40 o 
   2  17  12       17.03      -32.66     32.66 o 
   3  17  12       46.37      112.46     64.90 o 
   1   0  13     5076.32     4881.97     85.51 o 
   2   0  13      159.66      168.04     19.77 o 
   3   0  13     2586.14     2492.65     67.20 o 
   4   0  13     1984.25     1931.93     59.30 o 
   5   0  13     1634.42     1663.72     56.76 o 
   6   0  13      701.64      725.78     49.56 o 
   7   0  13      974.44     1004.20     60.63 o 
   8   0  13      401.54      455.24     40.72 o 
   9   0  13       30.50       60.75     21.43 o 
  10   0  13      315.65      181.59     45.89 o 
  11   0  13      189.43      195.36     48.24 o 
 -11   1  13      120.76      111.43     40.85 o 
 -10   1  13       56.70       50.95     25.41 o 
  -9   1  13      418.21      413.14     55.20 o 
  -8   1  13      265.91      279.57     37.64 o 
  -7   1  13      301.34      329.57     32.77 o 
  -6   1  13       94.88       90.66     18.37 o 
  -5   1  13     2121.57     2105.47     70.51 o 
  -4   1  13      137.28      167.13     20.66 o 
  -3   1  13     3823.06     3741.11     87.40 o 
  -2   1  13      357.74      354.80     35.76 o 
  -1   1  13     5699.50     5668.75     96.73 o 
   0   1  13      633.00      646.64     31.23 o 
   1   1  13     6004.12     5934.62     88.49 o 
   2   1  13      419.96      413.73     27.26 o 
   3   1  13     3615.78     3550.26     84.46 o 
   4   1  13       93.27       71.58     20.15 o 
   5   1  13     2278.30     2107.60     92.77 o 
   6   1  13      123.92       95.68     19.68 o 
   7   1  13      293.21      285.09     36.86 o 
   8   1  13      267.91      235.87     31.72 o 
   9   1  13      450.74      472.52     43.37 o 
  10   1  13       47.95       23.92     24.55 o 
  11   1  13       95.56       50.69     33.51 o 
 -11   2  13      257.89      225.41     53.70 o 
 -10   2  13      373.83      372.91     49.24 o 
  -9   2  13      550.30      585.25     64.63 o 
  -8   2  13      197.74      235.59     35.57 o 
  -7   2  13      822.61      844.22     48.74 o 
  -6   2  13      873.15      896.53     47.22 o 
  -5   2  13     1886.26     1859.66     62.01 o 
  -4   2  13     1895.39     1790.69     58.60 o 
  -3   2  13     1303.05     1207.61     45.64 o 
  -2   2  13     2929.31     2860.76     74.09 o 
  -1   2  13     3815.67     3749.90     79.03 o 
   0   2  13     3537.71     3428.43     67.06 o 
   1   2  13     4030.80     3935.44     66.60 o 
   2   2  13     2978.04     3083.76     60.47 o 
   3   2  13     1358.77     1310.33     54.55 o 
   4   2  13     1967.92     1919.89     57.75 o 
   5   2  13     1946.92     1853.74    113.56 o 
   6   2  13      941.44      988.11     48.94 o 
   7   2  13      818.52      811.64     47.67 o 
   8   2  13      239.45      269.77     32.41 o 
   9   2  13      491.51      476.36     57.95 o 
  10   2  13      407.08      323.91     46.71 o 
  11   2  13      243.42      215.13     42.95 o 
 -11   3  13       83.36       75.35     32.05 o 
 -10   3  13      103.30       80.55     28.60 o 
  -9   3  13      178.31      150.14     31.49 o 
  -8   3  13      380.56      426.09     49.52 o 
  -7   3  13      632.76      576.85     42.59 o 
  -6   3  13     1433.47     1471.40     57.67 o 
  -5   3  13      496.88      496.86     35.78 o 
  -4   3  13     2765.90     2757.63     76.51 o 
  -3   3  13     1843.81     1955.96     67.57 o 
  -2   3  13     4516.13     4379.06     97.61 o 
  -1   3  13      397.19      420.51     25.14 o 
   0   3  13     4268.56     4169.08     82.57 o 
   1   3  13      361.91      336.82     17.80 o 
   2   3  13     4389.36     4374.41     86.09 o 
   3   3  13     1948.91     1971.75     50.28 o 
   4   3  13     2868.05     2875.55    113.37 o 
   5   3  13      448.57      464.54     35.91 o 
   6   3  13     1449.26     1418.55     55.81 o 
   7   3  13      650.70      660.07     59.34 o 
   8   3  13      409.96      435.27     46.32 o 
   9   3  13      136.62       75.25     26.46 o 
  10   3  13      125.31      100.14     45.34 o 
  11   3  13       85.90      103.62     34.95 o 
 -10   4  13      194.85      183.15     41.52 o 
  -9   4  13      446.77      458.62     52.11 o 
  -8   4  13      670.07      657.60     49.20 o 
  -7   4  13      242.27      202.05     28.51 o 
  -6   4  13      538.61      524.24     39.50 o 
  -5   4  13      512.02      513.04     37.04 o 
  -4   4  13     1507.34     1564.15     70.56 o 
  -3   4  13     1133.05     1082.06     43.60 o 
  -2   4  13     2477.29     2387.35     67.52 o 
  -1   4  13       22.11       25.72      8.96 o 
   0   4  13     3761.44     3663.84     67.39 o 
   1   4  13       28.19       33.52      8.82 o 
   2   4  13     2634.04     2588.37     50.26 o 
   3   4  13     1104.90     1052.56     32.82 o 
   4   4  13     1634.80     1677.44     54.02 o 
   5   4  13      525.22      560.18     36.54 o 
   6   4  13      510.25      482.14     32.73 o 
   7   4  13      229.23      193.26     27.92 o 
   8   4  13      638.29      684.11     59.20 o 
   9   4  13      459.34      464.19     54.45 o 
  10   4  13      174.54      128.56     34.02 o 
 -10   5  13      154.06       93.64     30.68 o 
  -9   5  13       50.66       29.75     18.06 o 
  -8   5  13      561.55      526.90     60.03 o 
  -7   5  13      245.73      234.40     30.38 o 
  -6   5  13     1915.97     1899.60     95.12 o 
  -5   5  13      103.75       96.25     19.49 o 
  -4   5  13     1804.83     1849.85     62.70 o 
  -3   5  13      492.55      432.75     31.86 o 
  -2   5  13     2610.57     2542.09     71.39 o 
  -1   5  13       99.46       81.14     14.57 o 
   0   5  13     1561.12     1665.20     44.60 o 
   1   5  13      127.64      101.45     14.56 o 
   2   5  13     2692.12     2813.25     52.35 o 
   3   5  13      444.47      438.46     26.44 o 
   4   5  13     1809.70     1922.47     64.10 o 
   5   5  13      101.99       80.18     17.47 o 
   6   5  13     1864.31     1769.59     91.08 o 
   7   5  13      233.01      208.38     34.06 o 
   8   5  13      527.05      438.37     81.63 o 
   9   5  13       65.02       75.95     27.49 o 
  10   5  13      143.89       77.43     29.99 o 
 -10   6  13      178.86      158.39     33.87 o 
  -9   6  13      405.28      436.27     50.20 o 
  -8   6  13      574.80      648.32     50.19 o 
  -7   6  13      679.96      720.76     58.47 o 
  -6   6  13     1307.40     1268.36     59.51 o 
  -5   6  13      754.87      698.85     43.96 o 
  -4   6  13     1686.68     1683.55     60.32 o 
  -3   6  13     1544.07     1409.68     52.68 o 
  -2   6  13     2242.56     2103.08     65.56 o 
  -1   6  13     2301.97     2191.77     64.29 o 
   0   6  13     1377.95     1296.23     53.33 o 
   1   6  13     2340.45     2337.04     58.07 o 
   2   6  13     2354.33     2330.52     51.67 o 
   3   6  13     1607.97     1510.36     95.08 o 
   4   6  13     1717.88     1671.22     50.52 o 
   5   6  13      779.92      797.19     39.33 o 
   6   6  13     1287.58     1263.53     68.15 o 
   7   6  13      631.38      645.08     55.95 o 
   8   6  13      625.58      597.73     99.58 o 
   9   6  13      417.05      328.81     47.08 o 
  10   6  13      183.90      182.85     40.15 o 
 -10   7  13      218.81      145.86     31.62 o 
  -9   7  13       88.26       55.53     21.95 o 
  -8   7  13      271.76      288.80     36.44 o 
  -7   7  13      950.43      980.57     83.40 o 
  -6   7  13      161.75      115.25     23.86 o 
  -5   7  13     1264.81     1217.79     69.55 o 
  -4   7  13      759.13      757.07     44.52 o 
  -3   7  13     1483.62     1461.41     55.47 o 
  -2   7  13      227.33      223.68     24.70 o 
  -1   7  13     1747.20     1804.36     57.69 o 
   0   7  13     1767.97     1834.29    102.05 o 
   1   7  13     1649.80     1712.85     66.48 o 
   2   7  13      272.07      293.37     25.90 o 
   3   7  13     1660.34     1666.63     55.76 o 
   4   7  13      778.68      807.62     38.93 o 
   5   7  13     1274.20     1245.44     54.84 o 
   6   7  13      161.52      164.70     26.02 o 
   7   7  13      945.44      948.20     66.86 o 
   8   7  13      321.99      282.59     52.86 o 
   9   7  13       93.19       91.53     38.08 o 
  10   7  13      211.09      215.49     43.60 o 
 -10   8  13      219.41      197.35     41.70 o 
  -9   8  13      228.59      237.92     36.79 o 
  -8   8  13      357.98      421.50     53.74 o 
  -7   8  13      321.98      313.07     46.99 o 
  -6   8  13      445.93      440.78     40.17 o 
  -5   8  13      570.41      568.71     49.81 o 
  -4   8  13       65.58       72.43     17.74 o 
  -3   8  13     1914.75     2033.24     66.84 o 
  -2   8  13       41.73       17.21     11.67 o 
  -1   8  13      756.42      653.62     50.28 o 
   0   8  13      189.63      167.67     23.94 o 
   1   8  13      732.76      767.71     58.89 o 
   2   8  13       44.75       45.84     18.00 o 
   3   8  13     1921.60     1892.38     77.35 o 
   4   8  13       73.52       44.13     20.15 o 
   5   8  13      643.82      679.19     44.80 o 
   6   8  13      458.04      508.47     42.48 o 
   7   8  13      307.37      326.53     44.82 o 
   8   8  13      344.44      283.59     43.38 o 
   9   8  13      246.43      252.53     44.11 o 
  10   8  13      215.34      144.06     58.75 o 
  -9   9  13      224.67      212.74     34.85 o 
  -8   9  13      139.01      120.20     27.16 o 
  -7   9  13      587.48      711.75     86.09 o 
  -6   9  13       50.82       50.93     18.62 o 
  -5   9  13     1428.16     1476.63     63.59 o 
  -4   9  13      547.51      510.83     40.08 o 
  -3   9  13     1221.62     1253.33     52.37 o 
  -2   9  13      160.61      175.29     23.67 o 
  -1   9  13     2426.76     2498.21     76.83 o 
   0   9  13      196.79      187.26     34.35 o 
   1   9  13     2471.15     2446.96    104.91 o 
   2   9  13      159.07      153.93     32.57 o 
   3   9  13     1152.73     1135.55     57.88 o 
   4   9  13      572.65      698.03    121.67 o 
   5   9  13     1519.71     1494.05     63.23 o 
   6   9  13       52.51       74.91     22.12 o 
   7   9  13      565.45      542.10     48.39 o 
   8   9  13      137.41      106.76     30.83 o 
   9   9  13      220.50      196.44     41.41 o 
  -9  10  13      210.17      223.14     44.60 o 
  -8  10  13      121.35       73.37     24.38 o 
  -7  10  13      547.44      531.98     47.82 o 
  -6  10  13      506.46      583.67     47.99 o 
  -5  10  13      455.77      501.64     42.44 o 
  -4  10  13      245.52      239.62     29.64 o 
  -3  10  13      443.20      450.05     36.37 o 
  -2  10  13      899.98      886.74     45.66 o 
  -1  10  13      705.54      607.59     58.62 o 
   0  10  13      416.12      380.14     48.26 o 
   1  10  13      662.57      607.91     57.31 o 
   2  10  13      874.20      932.24     68.10 o 
   3  10  13      426.99      358.57     47.32 o 
   4  10  13      246.46      209.00     52.24 o 
   5  10  13      400.58      370.64     38.33 o 
   6  10  13      519.69      489.37     39.79 o 
   7  10  13      563.12      598.72     50.99 o 
   8  10  13      126.26       48.01     28.84 o 
   9  10  13      178.68      137.90     37.33 o 
  -8  11  13      122.06       98.86     34.14 o 
  -7  11  13      101.15       89.58     25.02 o 
  -6  11  13      250.49      209.11     31.27 o 
  -5  11  13      196.89      177.92     34.38 o 
  -4  11  13     1330.68     1309.77     60.78 o 
  -3  11  13      231.30      230.09     33.97 o 
  -2  11  13      626.75      697.31     52.47 o 
  -1  11  13      222.77      159.85     37.17 o 
   0  11  13     1731.12     1716.60     90.78 o 
   1  11  13      221.81      189.92     37.24 o 
   2  11  13      652.84      769.93     99.34 o 
   3  11  13      247.43      273.13     44.52 o 
   4  11  13     1317.35     1530.79    103.84 o 
   5  11  13      161.99      196.85     36.24 o 
   6  11  13      271.94      285.91     37.16 o 
   7  11  13      104.85      118.33     32.66 o 
   8  11  13      111.66      110.05     33.35 o 
  -8  12  13      216.28      185.31     33.88 o 
  -7  12  13       59.22       48.03     22.82 o 
  -6  12  13      103.19      113.30     26.19 o 
  -5  12  13      194.86      189.99     36.78 o 
  -4  12  13      409.36      449.10     41.13 o 
  -3  12  13       60.64       48.92     21.75 o 
  -2  12  13      442.77      413.51     55.64 o 
  -1  12  13       15.11       -2.99     20.83 o 
   0  12  13      639.53      612.61     62.14 o 
   1  12  13       16.42       -6.16     19.26 o 
   2  12  13      452.46      395.15     81.07 o 
   3  12  13       62.15       44.25     39.68 o 
   4  12  13      391.93      456.54    121.07 o 
   5  12  13      185.58      200.96     45.25 o 
   6  12  13      140.64       87.33     47.49 o 
   7  12  13       51.82       53.07     28.62 o 
   8  12  13      194.92      170.82     66.82 o 
  -7  13  13        9.69        6.21     20.48 o 
  -6  13  13      356.43      324.23     40.26 o 
  -5  13  13       62.80       83.63     23.38 o 
  -4  13  13      259.59      258.47     39.43 o 
  -3  13  13      126.06      104.92     34.80 o 
  -2  13  13     1636.91     1783.53    101.83 o 
  -1  13  13       27.95       65.36     28.56 o 
   0  13  13      783.11      809.59     93.79 o 
   1  13  13       29.74       30.82     34.08 o 
   2  13  13     1673.08     1608.38    141.67 o 
   3  13  13      131.60       84.49     52.97 o 
   4  13  13      265.48      251.70     50.01 o 
   5  13  13       55.86       36.26     31.90 o 
   6  13  13      365.74      378.11     62.53 o 
   7  13  13        9.30       20.99     26.12 o 
  -6  14  13      312.72      417.09     80.27 o 
  -5  14  13      133.84       87.65     31.12 o 
  -4  14  13      274.31      170.87     76.38 o 
  -3  14  13      126.82      138.23     39.73 o 
  -2  14  13      196.05      157.85     90.06 o 
  -1  14  13      381.90      379.76     55.58 o 
   0  14  13      173.17      284.45     75.89 o 
   1  14  13      395.07      344.07     82.76 o 
   2  14  13      203.68      308.14     81.56 o 
   3  14  13      151.01      192.17     60.36 o 
   4  14  13      277.54      318.97     82.76 o 
   5  14  13      134.05       93.53     39.94 o 
   6  14  13      284.72      281.66     56.25 o 
  -5  15  13       75.97       57.40     35.78 o 
  -4  15  13       59.78       80.87     35.68 o 
  -3  15  13      529.65      550.46     70.82 o 
  -2  15  13      173.43      170.53     42.72 o 
  -1  15  13      656.68      630.58    107.70 o 
   0  15  13      100.18       48.30     42.58 o 
   1  15  13      684.06      531.13     97.63 o 
   2  15  13      160.91       96.09     48.80 o 
   3  15  13      555.57      525.99    106.49 o 
   4  15  13       65.04       57.47     49.77 o 
   5  15  13       75.04       52.97     54.68 o 
  -4  16  13       53.59       18.46     28.96 o 
  -3  16  13       85.13      110.91     38.43 o 
  -2  16  13        0.35       37.92     44.98 o 
  -1  16  13       83.28      138.38     59.44 o 
   0  16  13       30.40       54.57     49.15 o 
   1  16  13       99.02       75.41     51.35 o 
   2  16  13        0.52       19.73     40.08 o 
   3  16  13      100.84       87.29     55.05 o 
   4  16  13       56.27       49.02     53.44 o 
  -3  17  13      167.39      172.33     66.60 o 
  -2  17  13       83.64       63.81     49.93 o 
  -1  17  13      295.22      237.27     71.61 o 
   0  17  13       41.72      135.47     62.67 o 
   1  17  13      296.39      194.47     70.12 o 
   2  17  13       84.31       40.81     51.53 o 
   3  17  13      148.53      264.69     83.96 o 
   0   0  14       49.03       51.07     14.76 o 
   1   0  14      136.76      140.17     15.62 o 
   2   0  14     1452.07     1449.76     49.69 o 
   3   0  14       21.89       19.74     10.92 o 
   4   0  14      275.07      301.82     27.44 o 
   5   0  14      717.54      727.43     40.82 o 
   6   0  14       32.82       29.23     18.72 o 
   7   0  14      215.82      208.82     32.54 o 
   8   0  14       44.48       29.00     18.33 o 
   9   0  14      369.32      352.67     46.04 o 
  10   0  14        9.00      -11.02     24.68 o 
  11   0  14      113.77      116.86     64.50 o 
 -11   1  14       80.93      137.91     66.75 o 
 -10   1  14      166.85      184.45     37.76 o 
  -9   1  14      128.91      127.98     32.42 o 
  -8   1  14      988.40      948.80     65.02 o 
  -7   1  14      358.57      395.20     64.23 o 
  -6   1  14     2309.63     2463.93     92.54 o 
  -5   1  14      996.53     1005.12     47.41 o 
  -4   1  14     3492.66     3502.50     88.49 o 
  -3   1  14     1457.89     1406.15     49.98 o 
  -2   1  14     6658.06     6391.38    128.98 o 
  -1   1  14     1436.72     1388.39     40.67 o 
   0   1  14     2785.95     2826.86     54.67 o 
   1   1  14     1544.83     1534.07     37.48 o 
   2   1  14     6702.28     6561.37    128.80 o 
   3   1  14     1380.53     1337.91     47.90 o 
   4   1  14     3569.78     3504.29     87.44 o 
   5   1  14      998.15     1129.76     46.69 o 
   6   1  14     2192.29     2154.38     83.09 o 
   7   1  14      374.80      331.35     39.42 o 
   8   1  14     1028.16     1060.31     66.13 o 
   9   1  14      146.35      165.87     32.82 o 
  10   1  14      163.30      195.49     74.70 o 
  11   1  14       64.58       68.14     36.76 o 
 -10   2  14      265.95      301.71     45.46 o 
  -9   2  14      141.23      149.57     32.91 o 
  -8   2  14      578.79      523.20     77.69 o 
  -7   2  14      436.57      422.97     38.27 o 
  -6   2  14      240.49      252.78     29.66 o 
  -5   2  14      646.65      605.53     38.89 o 
  -4   2  14     1287.19     1219.17     48.93 o 
  -3   2  14     1430.67     1346.24     64.00 o 
  -2   2  14      264.32      275.00     44.93 o 
  -1   2  14     1176.68     1212.48     57.82 o 
   0   2  14      859.19      861.90     26.57 o 
   1   2  14     1143.18     1207.36     33.49 o 
   2   2  14      322.30      385.99     28.78 o 
   3   2  14     1503.83     1476.11     49.96 o 
   4   2  14     1279.06     1281.33     47.74 o 
   5   2  14      647.84      645.43     45.00 o 
   6   2  14      264.95      266.41     33.26 o 
   7   2  14      404.83      474.53     39.59 o 
   8   2  14      608.28      636.41     57.52 o 
   9   2  14      161.39      114.71     30.75 o 
  10   2  14      291.42      283.60     45.92 o 
 -10   3  14      187.55      179.34     36.31 o 
  -9   3  14      456.16      448.14     52.60 o 
  -8   3  14      223.51      253.01     33.75 o 
  -7   3  14     1511.59     1551.64     63.84 o 
  -6   3  14      383.62      364.85     34.31 o 
  -5   3  14     3114.95     3030.68     88.87 o 
  -4   3  14     1769.07     1677.77     58.20 o 
  -3   3  14     3764.53     3752.35    110.36 o 
  -2   3  14      385.22      455.48     49.63 o 
  -1   3  14     2610.23     2561.79     67.43 o 
   0   3  14     3022.05     3066.55     69.98 o 
   1   3  14     2330.07     2260.02     48.42 o 
   2   3  14      437.33      512.79     35.31 o 
   3   3  14     3948.60     3994.08     80.33 o 
   4   3  14     1700.35     1579.54     63.59 o 
   5   3  14     2866.70     2904.90     93.80 o 
   6   3  14      394.87      394.92     34.59 o 
   7   3  14     1494.87     1592.03     63.87 o 
   8   3  14      226.34      227.72     36.96 o 
   9   3  14      416.03      404.58     50.85 o 
  10   3  14      164.93      151.12     37.65 o 
 -10   4  14      181.22      164.46     37.18 o 
  -9   4  14      166.71      144.77     33.39 o 
  -8   4  14      219.44      227.58     32.01 o 
  -7   4  14       70.84       49.43     17.62 o 
  -6   4  14      538.35      584.75     42.15 o 
  -5   4  14      247.34      205.09     25.56 o 
  -4   4  14      460.13      515.68     35.79 o 
  -3   4  14      331.44      324.44     29.00 o 
  -2   4  14     1059.81     1052.17     43.03 o 
  -1   4  14      518.88      504.22     31.57 o 
   0   4  14       48.09       32.22     13.00 o 
   1   4  14      502.51      525.84     25.36 o 
   2   4  14     1040.92      982.74     29.45 o 
   3   4  14      305.99      313.16     21.11 o 
   4   4  14      453.80      377.39     30.29 o 
   5   4  14      216.10      228.01     25.62 o 
   6   4  14      546.62      542.17     35.43 o 
   7   4  14       59.44       22.79     14.91 o 
   8   4  14      196.63      161.72     32.34 o 
   9   4  14      157.20       65.19     29.10 o 
  10   4  14      187.43      162.47     38.05 o 
 -10   5  14      137.59      112.06     32.77 o 
  -9   5  14      497.94      606.76     64.40 o 
  -8   5  14      114.66       85.38     22.78 o 
  -7   5  14      910.17      912.86     54.34 o 
  -6   5  14      615.93      654.55     45.61 o 
  -5   5  14     2624.77     2629.26     86.86 o 
  -4   5  14      834.64      796.95     44.12 o 
  -3   5  14     3732.31     3706.38     93.05 o 
  -2   5  14       59.39       47.26     14.73 o 
  -1   5  14     6042.64     6014.21    125.98 o 
   0   5  14      152.22      154.83     17.95 o 
   1   5  14     6179.22     6322.55    145.39 o 
   2   5  14       52.15       63.50     10.91 o 
   3   5  14     3608.81     3600.00     78.14 o 
   4   5  14      890.37      912.77     38.46 o 
   5   5  14     2693.93     2776.69     91.36 o 
   6   5  14      624.50      632.77     43.24 o 
   7   5  14      872.72      854.27     62.78 o 
   8   5  14      130.62       92.73     28.64 o 
   9   5  14      536.54      564.65    127.05 o 
  10   5  14      117.45       98.78     57.02 o 
 -10   6  14       20.00       -4.52     21.72 o 
  -9   6  14      116.25       85.67     25.38 o 
  -8   6  14       76.52       45.50     20.08 o 
  -7   6  14      113.33       98.47     23.79 o 
  -6   6  14      289.48      307.18     34.16 o 
  -5   6  14      439.02      393.85     35.65 o 
  -4   6  14      343.32      344.75     32.47 o 
  -3   6  14      984.01      940.20     46.22 o 
  -2   6  14      209.74      212.54     38.18 o 
  -1   6  14      509.97      573.88     34.87 o 
   0   6  14     2042.88     2041.58     61.57 o 
   1   6  14      506.16      601.90     34.08 o 
   2   6  14      216.89      240.17     30.21 o 
   3   6  14      963.08      961.60     37.67 o 
   4   6  14      315.56      344.76     48.47 o 
   5   6  14      459.56      527.47     33.61 o 
   6   6  14      271.75      285.13     37.72 o 
   7   6  14      116.62       81.18     30.19 o 
   8   6  14       75.97       39.85     22.53 o 
   9   6  14      117.00       98.25     30.54 o 
  10   6  14       21.68       22.87     25.10 o 
 -10   7  14      151.61      193.69     35.75 o 
  -9   7  14      116.58       79.86     25.82 o 
  -8   7  14      416.78      425.71     43.80 o 
  -7   7  14      463.21      480.16     43.38 o 
  -6   7  14      965.71      949.56     55.55 o 
  -5   7  14      252.69      226.19     29.26 o 
  -4   7  14     1838.54     1779.06     65.03 o 
  -3   7  14      372.78      323.94     35.47 o 
  -2   7  14     3070.36     3030.40     82.70 o 
  -1   7  14     1515.29     1533.00     54.55 o 
   0   7  14     4731.00     4616.43    167.03 o 
   1   7  14     1545.29     1669.71     63.66 o 
   2   7  14     3110.11     3065.36     79.86 o 
   3   7  14      347.97      330.69     26.00 o 
   4   7  14     1780.08     1802.15     62.02 o 
   5   7  14      195.14      197.18     24.48 o 
   6   7  14     1039.47     1141.59     68.50 o 
   7   7  14      465.35      409.46     48.10 o 
   8   7  14      376.89      420.23     62.32 o 
   9   7  14      108.88       90.14     37.90 o 
  10   7  14      149.66      120.85     35.19 o 
  -9   8  14       99.61       78.98     34.18 o 
  -8   8  14       20.01       24.93     19.94 o 
  -7   8  14      471.83      430.04     42.95 o 
  -6   8  14      215.49      249.67     32.35 o 
  -5   8  14      214.37      191.29     38.89 o 
  -4   8  14      123.56      115.80     21.81 o 
  -3   8  14      201.78      222.94     49.19 o 
  -2   8  14      524.29      517.68     36.45 o 
  -1   8  14      101.93      107.57     18.80 o 
   0   8  14      238.20      249.88     25.63 o 
   1   8  14      105.99      103.70     28.06 o 
   2   8  14      516.55      624.03     55.25 o 
   3   8  14      186.53      161.93     22.51 o 
   4   8  14      100.05      104.64     20.73 o 
   5   8  14      205.02      170.66     38.63 o 
   6   8  14      234.64      186.20     28.30 o 
   7   8  14      482.89      435.20     50.75 o 
   8   8  14       10.71       33.51     22.58 o 
   9   8  14       85.05       82.55     29.52 o 
  -9   9  14       60.96       27.36     22.12 o 
  -8   9  14      546.18      549.12     51.55 o 
  -7   9  14      133.04       79.92     23.57 o 
  -6   9  14      851.64      880.52     56.41 o 
  -5   9  14       73.77       72.03     20.09 o 
  -4   9  14     1616.43     1788.18     75.30 o 
  -3   9  14      191.49      194.31     25.87 o 
  -2   9  14     2129.71     2085.89     78.02 o 
  -1   9  14      410.50      471.49     35.17 o 
   0   9  14     2996.12     3098.82    123.81 o 
   1   9  14      420.48      519.15     75.41 o 
   2   9  14     2067.79     2131.89     97.94 o 
   3   9  14      167.41      244.47     31.52 o 
   4   9  14     1698.42     1775.04     76.36 o 
   5   9  14       84.81       77.70     25.94 o 
   6   9  14      835.93      828.46     75.17 o 
   7   9  14      121.14      122.34     41.63 o 
   8   9  14      525.45      563.13     61.14 o 
   9   9  14       55.19       19.31     26.30 o 
  -9  10  14       69.94       48.98     47.44 o 
  -8  10  14       81.48       40.83     22.52 o 
  -7  10  14       74.18       49.69     28.67 o 
  -6  10  14      418.17      415.39     41.79 o 
  -5  10  14      121.52      109.83     27.93 o 
  -4  10  14      306.97      335.43     35.52 o 
  -3  10  14      251.01      242.43     29.27 o 
  -2  10  14      268.14      241.94     30.44 o 
  -1  10  14       79.47       57.43     51.92 o 
   0  10  14      254.76      230.26     40.63 o 
   1  10  14       78.65       22.33     23.15 o 
   2  10  14      246.52      265.31     41.21 o 
   3  10  14      241.31      215.48     39.45 o 
   4  10  14      294.13      244.80     43.58 o 
   5  10  14      105.29       72.77     26.11 o 
   6  10  14      385.12      382.62     41.59 o 
   7  10  14       66.55       37.90     20.96 o 
   8  10  14      105.36       89.83     32.06 o 
  -8  11  14      193.98      153.01     31.81 o 
  -7  11  14      504.15      545.28     50.50 o 
  -6  11  14      470.50      483.10     46.15 o 
  -5  11  14      777.65      826.07     59.13 o 
  -4  11  14      510.17      441.30     39.96 o 
  -3  11  14     1460.83     1574.68     64.09 o 
  -2  11  14      534.60      553.35     47.89 o 
  -1  11  14     1444.26     1497.32     88.78 o 
   0  11  14      525.76      535.62     59.38 o 
   1  11  14     1429.71     1581.59     88.28 o 
   2  11  14      525.35      485.37     56.48 o 
   3  11  14     1510.91     1842.03    142.40 o 
   4  11  14      531.76      501.63     74.94 o 
   5  11  14      747.63      720.03    107.57 o 
   6  11  14      463.91      422.93    157.98 o 
   7  11  14      530.59      565.60     77.54 o 
   8  11  14      214.53      231.72     53.99 o 
  -7  12  14       30.36       16.86     19.68 o 
  -6  12  14       46.95       51.54     21.55 o 
  -5  12  14       41.11       13.29     16.69 o 
  -4  12  14       19.66       32.92     17.55 o 
  -3  12  14      252.62      262.89     44.02 o 
  -2  12  14        9.23      -27.07     35.11 o 
  -1  12  14      102.52       95.50     31.85 o 
   0  12  14       64.67       56.88     28.05 o 
   1  12  14       89.03       54.02     28.52 o 
   2  12  14       11.28      -26.57     26.57 o 
   3  12  14      206.94      181.55     59.34 o 
   4  12  14       25.07       15.22     25.94 o 
   5  12  14       31.42       32.60     28.62 o 
   6  12  14       50.79       43.78     61.32 o 
   7  12  14       25.17       43.32     27.45 o 
  -7  13  14      152.48      147.85     32.58 o 
  -6  13  14      148.71      130.24     34.78 o 
  -5  13  14      744.43      756.23     65.85 o 
  -4  13  14      169.67      187.91     59.39 o 
  -3  13  14      952.25     1044.61     87.92 o 
  -2  13  14      132.46      122.38     35.70 o 
  -1  13  14     1074.75     1162.30     88.16 o 
   0  13  14      169.86      177.63     69.79 o 
   1  13  14     1060.61     1113.16    129.27 o 
   2  13  14      120.87      123.74     56.81 o 
   3  13  14      929.18     1063.08    129.85 o 
   4  13  14      189.62      324.50     80.64 o 
   5  13  14      789.72      714.52     77.81 o 
   6  13  14      149.18      111.56     40.34 o 
   7  13  14      145.82      182.82     49.50 o 
  -6  14  14        5.91       20.37     24.37 o 
  -5  14  14      126.52      134.42     34.88 o 
  -4  14  14       93.84       74.77     35.63 o 
  -3  14  14       51.44       48.44     29.51 o 
  -2  14  14      185.48      176.16     48.18 o 
  -1  14  14       35.61       43.75     29.38 o 
   0  14  14      155.65      223.06     72.04 o 
   1  14  14       33.75       14.00     33.93 o 
   2  14  14      161.27      181.53     65.33 o 
   3  14  14       59.30       58.60     46.39 o 
   4  14  14       88.46      107.84     52.87 o 
   5  14  14      133.16       77.12     51.92 o 
   6  14  14        7.44      -13.46     31.08 o 
  -5  15  14       90.44       91.42     38.91 o 
  -4  15  14      385.69      264.24     53.73 o 
  -3  15  14      150.91      163.53     42.49 o 
  -2  15  14      487.21      533.34     69.26 o 
  -1  15  14      179.54      209.42     67.15 o 
   0  15  14      579.79      564.27    105.20 o 
   1  15  14      174.15      169.13     63.19 o 
   2  15  14      490.23      528.96    102.44 o 
   3  15  14      152.44      111.53     54.41 o 
   4  15  14      338.01      453.62    101.17 o 
   5  15  14       99.12       89.63     55.88 o 
  -4  16  14        8.32       10.31     28.12 o 
  -3  16  14        5.84       23.87     29.39 o 
  -2  16  14       16.43       25.65     42.86 o 
  -1  16  14       20.68       31.55     42.29 o 
   0  16  14        0.57      -14.69     37.31 o 
   1  16  14       18.12       12.61     39.70 o 
   2  16  14       12.92       -4.24     37.78 o 
   3  16  14        9.99        7.32     40.41 o 
   4  16  14        8.33      -31.51     34.09 o 
  -2  17  14      427.92      376.89     93.25 o 
  -1  17  14       60.39       67.87     53.43 o 
   0  17  14      215.91      138.36     59.28 o 
   1  17  14       61.78      131.60     68.30 o 
   2  17  14      449.66      428.88    100.62 o 
   1   0  15     8067.00     7986.26    151.95 o 
   2   0  15      132.37       72.76     19.78 o 
   3   0  15     8628.03     8058.09    156.81 o 
   4   0  15      761.90      689.37     39.67 o 
   5   0  15     5149.19     5131.44    118.38 o 
   6   0  15       43.32       24.22     13.78 o 
   7   0  15     1907.20     1881.39     82.06 o 
   8   0  15       21.69       39.91     20.66 o 
   9   0  15      723.05      829.71     72.76 o 
  10   0  15       42.41        5.26     26.83 o 
 -10   1  15      456.21      502.43     55.14 o 
  -9   1  15      111.19       70.45     25.47 o 
  -8   1  15      229.17      161.81     31.27 o 
  -7   1  15      204.09      214.31     33.51 o 
  -6   1  15      885.10      863.89     48.25 o 
  -5   1  15      283.85      264.21     27.90 o 
  -4   1  15      341.54      360.35     30.97 o 
  -3   1  15      126.54      130.23     20.04 o 
  -2   1  15      159.95      149.10     20.03 o 
  -1   1  15      409.01      424.41     29.88 o 
   0   1  15      248.26      216.39     17.42 o 
   1   1  15      468.19      502.80     26.72 o 
   2   1  15      176.42      192.76     21.79 o 
   3   1  15      115.97      132.80     19.50 o 
   4   1  15      316.79      347.43     29.42 o 
   5   1  15      253.53      245.92     40.02 o 
   6   1  15      831.18      823.88     54.86 o 
   7   1  15      193.28      242.75     34.93 o 
   8   1  15      271.42      263.11     37.59 o 
   9   1  15       95.35      104.69     47.44 o 
  10   1  15      443.99      429.24     65.55 o 
 -10   2  15       72.62       27.89     23.48 o 
  -9   2  15      401.18      327.93     70.56 o 
  -8   2  15      404.02      388.09     56.91 o 
  -7   2  15      381.65      350.57     41.37 o 
  -6   2  15     1070.84     1118.50     54.91 o 
  -5   2  15      861.43      855.04     46.20 o 
  -4   2  15     3064.87     3004.78     83.22 o 
  -3   2  15     2573.97     2611.75    121.92 o 
  -2   2  15     1478.07     1532.23     52.99 o 
  -1   2  15     2978.14     2878.89     76.37 o 
   0   2  15     5613.40     5662.57    100.58 o 
   1   2  15     2939.77     2977.81     63.61 o 
   2   2  15     1537.80     1490.76     41.65 o 
   3   2  15     2400.56     2335.07     68.22 o 
   4   2  15     3020.34     2928.80     79.29 o 
   5   2  15      814.48      760.77     50.32 o 
   6   2  15     1103.00     1031.08     59.90 o 
   7   2  15      430.43      446.53     43.87 o 
   8   2  15      365.65      412.68     45.81 o 
   9   2  15      429.02      450.33    119.49 o 
  10   2  15       68.58       22.77     29.06 o 
 -10   3  15       16.62       15.23     22.53 o 
  -9   3  15      388.12      343.28     47.52 o 
  -8   3  15      216.87      213.47     31.00 o 
  -7   3  15      951.84      993.78     55.65 o 
  -6   3  15      123.50       66.41     22.26 o 
  -5   3  15      244.83      258.33     38.17 o 
  -4   3  15      387.41      388.02     32.47 o 
  -3   3  15      210.18      181.29     23.69 o 
  -2   3  15      438.70      449.98     32.29 o 
  -1   3  15       10.42       21.11     11.07 o 
   0   3  15      192.00      181.96     19.53 o 
   1   3  15       18.91       25.14      9.09 o 
   2   3  15      479.00      496.77     30.77 o 
   3   3  15      185.14      213.06     25.03 o 
   4   3  15      369.24      363.76     35.69 o 
   5   3  15      258.14      231.81     31.06 o 
   6   3  15      142.44      123.46     25.10 o 
   7   3  15      941.83      921.81     59.94 o 
   8   3  15      198.44      141.81     48.58 o 
   9   3  15      384.60      425.72     63.81 o 
  10   3  15       30.34        0.88     26.22 o 
 -10   4  15      495.25      463.52     85.94 o 
  -9   4  15        9.28        8.88     20.45 o 
  -8   4  15      773.68      813.15     65.02 o 
  -7   4  15       52.33       34.11     16.71 o 
  -6   4  15     2422.21     2497.97     92.48 o 
  -5   4  15        3.29        5.76     10.55 o 
  -4   4  15     2710.58     2701.04     79.09 o 
  -3   4  15       18.84       10.78     11.90 o 
  -2   4  15     9397.77     9270.44    177.60 o 
  -1   4  15       29.12       39.10     13.13 o 
   0   4  15     8426.04     8488.88    174.92 o 
   1   4  15       29.48       22.51      9.72 o 
   2   4  15     9364.55     9532.35    158.00 o 
   3   4  15       18.49       13.97      9.91 o 
   4   4  15     2641.62     2492.51     73.88 o 
   5   4  15        3.71        1.99     10.77 o 
   6   4  15     2555.18     2580.22     79.97 o 
   7   4  15       56.63       77.60     19.76 o 
   8   4  15      803.55      769.34     64.58 o 
   9   4  15        8.89       22.82     22.68 o 
  10   4  15      529.13      520.98     75.16 o 
 -10   5  15       43.62       23.38     23.88 o 
  -9   5  15      269.95      226.17     34.73 o 
  -8   5  15      289.03      293.17     37.30 o 
  -7   5  15      184.93      193.56     29.40 o 
  -6   5  15      432.39      426.29     39.51 o 
  -5   5  15      274.38      301.87     32.13 o 
  -4   5  15      201.47      206.74     25.79 o 
  -3   5  15      438.74      387.52     33.10 o 
  -2   5  15       23.13       14.96     12.27 o 
  -1   5  15       84.30       67.94     15.72 o 
   0   5  15      296.32      277.42     26.52 o 
   1   5  15       99.98       68.27     15.70 o 
   2   5  15       10.72       19.29     10.00 o 
   3   5  15      453.98      455.29     28.61 o 
   4   5  15      157.81      138.13     18.69 o 
   5   5  15      254.76      250.74     28.79 o 
   6   5  15      387.81      405.32     41.47 o 
   7   5  15      187.94      197.35     46.59 o 
   8   5  15      312.56      318.11     44.28 o 
   9   5  15      251.53      312.03     47.11 o 
  10   5  15       30.45       27.24     26.10 o 
 -10   6  15       50.83       42.64     27.78 o 
  -9   6  15       76.01       90.15     26.24 o 
  -8   6  15      498.55      448.80     44.39 o 
  -7   6  15      623.69      712.86     51.56 o 
  -6   6  15      418.99      368.61     37.18 o 
  -5   6  15      720.57      720.82     46.91 o 
  -4   6  15     1572.66     1485.69     59.59 o 
  -3   6  15     1748.10     1657.46     70.70 o 
  -2   6  15     1581.77     1657.10     58.68 o 
  -1   6  15     3508.77     3453.11     88.63 o 
   0   6  15     1396.05     1426.91     71.15 o 
   1   6  15     3545.30     3459.05     85.85 o 
   2   6  15     1529.64     1634.35     49.39 o 
   3   6  15     1692.10     1743.24     51.87 o 
   4   6  15     1613.02     1671.72     63.28 o 
   5   6  15      673.98      634.47     47.96 o 
   6   6  15      392.23      354.90     48.53 o 
   7   6  15      677.00      682.00     59.03 o 
   8   6  15      533.79      573.07     57.61 o 
   9   6  15       80.18       70.07     28.84 o 
  10   6  15       48.87       37.97     27.54 o 
  -9   7  15       81.89       84.05     25.75 o 
  -8   7  15      429.67      385.04     55.68 o 
  -7   7  15       93.80       66.13     21.50 o 
  -6   7  15      222.69      201.72     29.19 o 
  -5   7  15      326.41      296.43     32.73 o 
  -4   7  15      324.48      279.76     30.59 o 
  -3   7  15      121.51      115.09     20.56 o 
  -2   7  15      340.67      386.89     32.64 o 
  -1   7  15      347.05      338.66     29.97 o 
   0   7  15       97.77      113.44     19.36 o 
   1   7  15      296.47      312.23     33.37 o 
   2   7  15      354.28      381.51     36.94 o 
   3   7  15      130.44       84.40     26.84 o 
   4   7  15      311.06      348.34     31.81 o 
   5   7  15      311.78      321.37     31.78 o 
   6   7  15      250.64      249.21     44.23 o 
   7   7  15      110.39      111.57     30.10 o 
   8   7  15      427.63      426.46     53.05 o 
   9   7  15       77.30       84.36     31.07 o 
  -9   8  15      267.88      305.79     41.65 o 
  -8   8  15        5.27        2.54     17.83 o 
  -7   8  15      757.26      753.46     65.35 o 
  -6   8  15       35.27        2.24     14.73 o 
  -5   8  15     2157.30     2330.99     81.06 o 
  -4   8  15       39.41       40.29     16.45 o 
  -3   8  15     2164.15     2185.67    117.70 o 
  -2   8  15       44.64       27.86     14.60 o 
  -1   8  15     3710.83     3739.46    140.07 o 
   0   8  15        4.21       28.26     13.06 o 
   1   8  15     3571.40     3516.31    134.74 o 
   2   8  15       46.18       15.56     24.96 o 
   3   8  15     2136.53     2220.44    110.47 o 
   4   8  15       42.31       62.53     17.96 o 
   5   8  15     2052.24     2217.23     93.76 o 
   6   8  15       37.02       25.57     25.58 o 
   7   8  15      760.61      880.17     68.01 o 
   8   8  15        5.64        1.14     20.78 o 
   9   8  15      263.64      266.50     44.78 o 
  -9   9  15       92.35       62.37     25.45 o 
  -8   9  15      204.54      146.73     31.05 o 
  -7   9  15       59.36       56.19     22.43 o 
  -6   9  15      158.89      145.71     28.05 o 
  -5   9  15      482.78      504.00     43.81 o 
  -4   9  15      152.94      120.83     23.16 o 
  -3   9  15      180.09      140.40     24.17 o 
  -2   9  15      132.94      118.09     21.22 o 
  -1   9  15      335.04      301.40     30.17 o 
   0   9  15       52.51       44.92     38.94 o 
   1   9  15      342.02      413.12     94.07 o 
   2   9  15      113.02      136.01     38.35 o 
   3   9  15      174.63      210.24     29.73 o 
   4   9  15      165.95      213.23     85.61 o 
   5   9  15      498.85      566.81     51.19 o 
   6   9  15      176.45      207.66     37.36 o 
   7   9  15       40.41       57.42     26.70 o 
   8   9  15      215.25      194.85     45.42 o 
   9   9  15      112.79      152.50     39.80 o 
  -8  10  15       67.15       71.76     26.08 o 
  -7  10  15      272.54      256.28     36.41 o 
  -6  10  15      134.83      119.35     26.02 o 
  -5  10  15      485.25      527.52     44.86 o 
  -4  10  15      538.36      548.00     44.58 o 
  -3  10  15      690.55      715.33     47.06 o 
  -2  10  15     1182.46     1152.85     69.56 o 
  -1  10  15     1069.54      954.67     75.34 o 
   0  10  15      493.39      455.29     88.53 o 
   1  10  15     1102.00     1136.80     78.01 o 
   2  10  15     1168.00     1111.98    112.45 o 
   3  10  15      655.47      706.82     64.70 o 
   4  10  15      492.58      623.28    228.25 o 
   5  10  15      556.45      577.86     53.55 o 
   6  10  15      122.83      125.08     45.55 o 
   7  10  15      236.81      304.30     56.18 o 
   8  10  15       70.57      100.73     36.42 o 
  -8  11  15       34.24       40.61     22.49 o 
  -7  11  15      191.68      212.95     34.20 o 
  -6  11  15       41.76       26.32     19.10 o 
  -5  11  15      242.68      242.87     33.05 o 
  -4  11  15       95.29       69.95     20.48 o 
  -3  11  15       18.23       42.41     17.60 o 
  -2  11  15       16.99       26.56     19.21 o 
  -1  11  15       97.07       96.69     31.66 o 
   0  11  15       53.99       80.96     34.61 o 
   1  11  15       93.42       70.62     28.48 o 
   2  11  15       18.23       23.02     23.10 o 
   3  11  15       13.22      -24.84     24.84 o 
   4  11  15       98.64       80.73     31.45 o 
   5  11  15      274.31      256.58     47.88 o 
   6  11  15       36.98       21.19     27.78 o 
   7  11  15      212.88      240.15     98.17 o 
   8  11  15       32.57       54.97     49.48 o 
  -7  12  15       69.99       52.78     23.14 o 
  -6  12  15      601.89      596.10     52.53 o 
  -5  12  15       41.10       40.56     20.12 o 
  -4  12  15      799.99      848.49     70.35 o 
  -3  12  15        2.15       21.64     18.95 o 
  -2  12  15     1188.06     1277.92     91.76 o 
  -1  12  15       70.85      131.50     36.23 o 
   0  12  15     1502.59     1613.36     95.01 o 
   1  12  15       71.36       15.01     25.96 o 
   2  12  15     1196.21     1103.16    126.41 o 
   3  12  15        1.84       20.54     36.37 o 
   4  12  15      794.28      765.51    110.98 o 
   5  12  15       36.04       54.27     31.69 o 
   6  12  15      609.42      584.54     73.91 o 
   7  12  15       69.96       63.42     36.85 o 
  -6  13  15      101.18       61.78     24.19 o 
  -5  13  15       68.18       44.61     25.75 o 
  -4  13  15       44.25       44.10     24.07 o 
  -3  13  15      221.29      201.82     45.74 o 
  -2  13  15       97.54       89.69     31.89 o 
  -1  13  15       32.40       27.07     28.07 o 
   0  13  15       28.56       32.98     26.83 o 
   1  13  15       32.16        0.99     39.77 o 
   2  13  15       79.92       67.87     44.46 o 
   3  13  15      212.46      437.93     92.08 o 
   4  13  15       56.70      106.52     54.29 o 
   5  13  15       67.60       77.17     49.44 o 
   6  13  15      105.57      103.63     39.52 o 
  -6  14  15      156.55      229.03     43.91 o 
  -5  14  15       21.25       25.39     23.98 o 
  -4  14  15      397.96      284.73    123.32 o 
  -3  14  15      298.55      276.48     52.73 o 
  -2  14  15      161.55       76.69     38.52 o 
  -1  14  15      101.54       97.46     44.88 o 
   0  14  15      156.36      101.77     52.38 o 
   1  14  15      122.05       59.51     48.72 o 
   2  14  15      125.60      160.37     62.06 o 
   3  14  15      282.08      330.71     83.42 o 
   4  14  15      403.64      333.77     86.44 o 
   5  14  15       37.44       36.58     47.35 o 
   6  14  15      139.16      121.57     44.52 o 
  -4  15  15      132.35       46.43     39.60 o 
  -3  15  15       19.97       34.00     29.07 o 
  -2  15  15       32.22       40.35     30.09 o 
  -1  15  15       66.72       55.83     54.67 o 
   0  15  15        8.98        6.82     37.50 o 
   1  15  15       61.15       42.83     45.31 o 
   2  15  15       30.30       -9.54     34.92 o 
   3  15  15       24.08        5.04     36.31 o 
   4  15  15      136.29       99.20     53.68 o 
  -3  16  15      445.32      461.08     69.30 o 
  -2  16  15       18.97       35.73     30.39 o 
  -1  16  15      450.37      459.93     99.80 o 
   0  16  15        4.29      -15.98     37.32 o 
   1  16  15      429.72      439.16     98.97 o 
   2  16  15       19.03       27.34     46.22 o 
   3  16  15      459.25      503.85    105.76 o 
   0   0  16     4041.75     4019.08    107.76 o 
   1   0  16      262.92      316.54     27.21 o 
   2   0  16     2256.49     2239.93     67.14 o 
   3   0  16      395.75      373.77     31.12 o 
   4   0  16     1792.44     1717.32     60.57 o 
   5   0  16      816.61      838.22     46.24 o 
   6   0  16      267.20      223.42     33.31 o 
   7   0  16      346.83      362.11     43.63 o 
   8   0  16      271.05      345.40     69.29 o 
   9   0  16      489.45      474.57     60.80 o 
  10   0  16      307.94      305.60     58.03 o 
 -10   1  16      172.88      178.00     52.60 o 
  -9   1  16       81.38       52.90     24.57 o 
  -8   1  16      293.56      324.88     51.04 o 
  -7   1  16      170.93      132.27     28.02 o 
  -6   1  16      444.31      517.45     40.06 o 
  -5   1  16        2.24        3.51     12.00 o 
  -4   1  16     1322.51     1358.36     53.63 o 
  -3   1  16      247.29      209.80     24.52 o 
  -2   1  16     3330.44     3363.99     85.39 o 
  -1   1  16      842.06      820.56     49.24 o 
   0   1  16     3456.50     3448.39     74.79 o 
   1   1  16      763.42      774.44     48.35 o 
   2   1  16     3263.68     3125.79     82.60 o 
   3   1  16      251.69      235.46     25.71 o 
   4   1  16     1351.81     1330.01    112.39 o 
   5   1  16       11.36        2.34     10.65 o 
   6   1  16      388.05      326.36     51.16 o 
   7   1  16      175.04      123.35     27.29 o 
   8   1  16      289.75      344.75     43.79 o 
   9   1  16       64.08       78.84     26.81 o 
  10   1  16      163.93      154.18     45.11 o 
 -10   2  16      207.83      134.76     43.58 o 
  -9   2  16      186.27      174.70     58.03 o 
  -8   2  16      789.29      822.87     65.39 o 
  -7   2  16      569.84      609.99     46.50 o 
  -6   2  16      774.46      706.80     46.44 o 
  -5   2  16      761.86      763.47     49.42 o 
  -4   2  16     1586.86     1691.82     60.74 o 
  -3   2  16     1100.16     1025.60     46.75 o 
  -2   2  16     2528.08     2491.28     72.31 o 
  -1   2  16     2950.70     3009.79     79.62 o 
   0   2  16     2327.83     2389.32    118.75 o 
   1   2  16     2919.01     2917.78     62.43 o 
   2   2  16     2522.25     2439.55     70.75 o 
   3   2  16     1137.57     1111.34     61.48 o 
   4   2  16     1573.18     1560.72     66.90 o 
   5   2  16      807.71      831.19     63.47 o 
   6   2  16      783.82      794.67     55.07 o 
   7   2  16      594.33      691.96     54.70 o 
   8   2  16      829.48      885.29    133.67 o 
   9   2  16      190.15      160.74     42.53 o 
  10   2  16      173.60      167.75     47.61 o 
 -10   3  16       31.70       56.05     27.78 o 
  -9   3  16       97.16      119.89     31.86 o 
  -8   3  16      121.39      111.98     29.18 o 
  -7   3  16      325.90      322.02     58.95 o 
  -6   3  16      363.18      334.62     35.33 o 
  -5   3  16      875.12      908.84     50.29 o 
  -4   3  16      581.73      505.67     37.41 o 
  -3   3  16     1952.11     1906.38    100.52 o 
  -2   3  16      357.02      329.61     29.70 o 
  -1   3  16     2823.58     2940.96     79.29 o 
   0   3  16      331.53      322.40     27.95 o 
   1   3  16     2899.33     2913.90     99.87 o 
   2   3  16      353.54      344.12     24.96 o 
   3   3  16     1766.38     1687.21     68.56 o 
   4   3  16      641.95      642.90     76.69 o 
   5   3  16      988.76     1001.31     91.66 o 
   6   3  16      374.46      403.35     42.08 o 
   7   3  16      279.98      300.51     39.15 o 
   8   3  16      108.34       85.57     25.61 o 
   9   3  16      129.10       62.48     32.68 o 
  10   3  16       24.94       15.08     27.77 o 
 -10   4  16      516.74      570.60     73.81 o 
  -9   4  16      329.39      370.70     56.82 o 
  -8   4  16      122.00      111.10     25.42 o 
  -7   4  16      427.65      377.55     54.88 o 
  -6   4  16      386.67      346.47     35.53 o 
  -5   4  16      845.80      807.31     48.70 o 
  -4   4  16      266.51      197.43     25.76 o 
  -3   4  16     1539.73     1534.39     94.78 o 
  -2   4  16      126.30      141.69     28.25 o 
  -1   4  16     2380.41     2336.92     69.42 o 
   0   4  16      283.80      312.96     28.58 o 
   1   4  16     2280.96     2271.40     60.96 o 
   2   4  16      120.17      136.62     16.39 o 
   3   4  16     1664.76     1639.13     61.23 o 
   4   4  16      270.56      267.09     37.14 o 
   5   4  16      864.06      874.99     47.34 o 
   6   4  16      385.38      302.99     31.84 o 
   7   4  16      420.60      428.39     39.08 o 
   8   4  16      134.63       95.97     36.48 o 
   9   4  16      333.35      346.18     75.76 o 
  10   4  16      536.10      579.23     78.78 o 
 -10   5  16       74.52       68.45     37.69 o 
  -9   5  16      392.56      341.03     42.24 o 
  -8   5  16       95.29       65.20     22.05 o 
  -7   5  16      485.78      547.82     50.09 o 
  -6   5  16       72.97       43.30     17.85 o 
  -5   5  16     1619.03     1604.69     64.26 o 
  -4   5  16      211.71      209.91     26.34 o 
  -3   5  16     1561.46     1594.90     60.26 o 
  -2   5  16      240.25      230.93     26.56 o 
  -1   5  16     2148.59     2070.52     88.55 o 
   0   5  16      240.64      233.24     25.47 o 
   1   5  16     2003.32     2060.85     57.95 o 
   2   5  16      228.62      250.05     21.07 o 
   3   5  16     1650.26     1751.67     47.83 o 
   4   5  16      214.53      250.28     27.10 o 
   5   5  16     1590.19     1643.85     61.81 o 
   6   5  16       97.45      100.67     23.81 o 
   7   5  16      471.01      403.22     57.23 o 
   8   5  16      109.72      130.63     39.65 o 
   9   5  16      375.81      439.56     68.41 o 
  10   5  16       83.59       82.06     39.69 o 
  -9   6  16      321.48      313.33     41.50 o 
  -8   6  16      386.50      426.49     43.62 o 
  -7   6  16      743.89      722.78     53.26 o 
  -6   6  16      689.33      829.43     81.07 o 
  -5   6  16      801.81      834.94     51.25 o 
  -4   6  16      545.66      510.81     42.52 o 
  -3   6  16     1110.48     1130.77     51.20 o 
  -2   6  16      666.15      613.59     56.58 o 
  -1   6  16     1104.02     1102.45     47.86 o 
   0   6  16     1773.57     1763.09     60.12 o 
   1   6  16     1246.36     1249.29     49.85 o 
   2   6  16      707.43      747.24     57.96 o 
   3   6  16     1042.17     1122.08     42.15 o 
   4   6  16      539.76      576.86     33.86 o 
   5   6  16      795.15      888.44     56.33 o 
   6   6  16      681.65      720.92     68.39 o 
   7   6  16      746.36      694.48     93.03 o 
   8   6  16      372.26      332.02    157.07 o 
   9   6  16      319.59      332.35     61.37 o 
  -9   7  16      176.92      237.87     36.57 o 
  -8   7  16      183.36      173.05     32.11 o 
  -7   7  16      412.16      456.68     45.38 o 
  -6   7  16      783.93      897.42     56.30 o 
  -5   7  16       70.48       40.39     25.00 o 
  -4   7  16      632.65      621.79     44.63 o 
  -3   7  16      320.19      346.42     39.13 o 
  -2   7  16     1028.32     1091.50     50.23 o 
  -1   7  16      160.27      158.14     24.20 o 
   0   7  16     1785.17     1902.15     83.01 o 
   1   7  16      166.29      157.57     25.90 o 
   2   7  16     1024.08     1129.25     57.18 o 
   3   7  16      323.54      343.18     31.52 o 
   4   7  16      710.92      655.81     41.87 o 
   5   7  16       82.33       70.91     30.63 o 
   6   7  16      744.44      636.95     68.05 o 
   7   7  16      409.66      340.61    103.11 o 
   8   7  16      197.35      183.13     43.65 o 
   9   7  16      179.35      128.20     70.98 o 
  -9   8  16      339.84      321.10     42.62 o 
  -8   8  16      219.83      218.04     34.17 o 
  -7   8  16      473.39      557.22     49.32 o 
  -6   8  16      763.87      742.30     53.40 o 
  -5   8  16      213.60      166.98     41.46 o 
  -4   8  16      457.06      417.91     39.45 o 
  -3   8  16       88.11       87.59     19.58 o 
  -2   8  16     1431.23     1476.53     62.81 o 
  -1   8  16        7.32       14.11     13.18 o 
   0   8  16      614.56      522.78     43.50 o 
   1   8  16        8.59       25.96     22.15 o 
   2   8  16     1381.19     1562.62     68.02 o 
   3   8  16      107.85       66.17     30.10 o 
   4   8  16      465.93      507.94     42.92 o 
   5   8  16      198.60      175.85     32.84 o 
   6   8  16      798.31      919.69     79.19 o 
   7   8  16      473.93      524.56     67.53 o 
   8   8  16      227.15      288.69     71.88 o 
   9   8  16      340.45      261.70     56.90 o 
  -8   9  16      242.56      244.45     37.59 o 
  -7   9  16       22.45       35.71     20.34 o 
  -6   9  16      580.16      574.77     49.27 o 
  -5   9  16       42.32       33.44     17.82 o 
  -4   9  16      882.73      908.12     86.10 o 
  -3   9  16      113.30      132.93     24.74 o 
  -2   9  16     1120.81     1194.31     72.77 o 
  -1   9  16      112.11      101.90     20.40 o 
   0   9  16     1548.17     1629.60     90.50 o 
   1   9  16      129.04      116.60     26.38 o 
   2   9  16     1234.93     1212.92     75.95 o 
   3   9  16      118.40      129.76     35.15 o 
   4   9  16      888.62      795.20     68.00 o 
   5   9  16       61.24       54.64     22.67 o 
   6   9  16      613.92      617.56     70.23 o 
   7   9  16       29.07       20.14     26.69 o 
   8   9  16      240.69      165.92     46.64 o 
  -8  10  16      434.66      472.69     50.17 o 
  -7  10  16       45.36       57.17     22.84 o 
  -6  10  16      267.98      272.52     35.87 o 
  -5  10  16      325.26      309.37     36.46 o 
  -4  10  16      365.61      364.13     37.59 o 
  -3  10  16      682.22      667.74     46.64 o 
  -2  10  16      259.19      276.39     31.53 o 
  -1  10  16      577.25      571.54     70.61 o 
   0  10  16      400.35      332.42     48.78 o 
   1  10  16      589.60      695.13     65.88 o 
   2  10  16      219.29      181.31     38.46 o 
   3  10  16      649.89      707.38     65.49 o 
   4  10  16      335.15      337.85     51.58 o 
   5  10  16      352.36      325.94     52.97 o 
   6  10  16      257.67      252.82     40.70 o 
   7  10  16       58.49       30.26     31.10 o 
   8  10  16      433.47      456.30     70.18 o 
  -7  11  16      230.19      197.85     33.07 o 
  -6  11  16       72.61       40.50     20.24 o 
  -5  11  16      436.04      430.18     43.12 o 
  -4  11  16      252.19      286.00     34.77 o 
  -3  11  16      942.83      960.42     58.85 o 
  -2  11  16      170.38      225.97     46.36 o 
  -1  11  16      925.29      950.12     80.21 o 
   0  11  16       14.54       34.48     25.53 o 
   1  11  16      953.35     1004.30     78.65 o 
   2  11  16      192.58      232.85     43.66 o 
   3  11  16      994.29      853.37    110.69 o 
   4  11  16      240.66      226.83     68.72 o 
   5  11  16      455.33      514.33     62.79 o 
   6  11  16       78.52       51.30     31.64 o 
   7  11  16      229.89      169.82     69.25 o 
  -7  12  16      118.09      111.17     28.97 o 
  -6  12  16       91.44       57.25     23.89 o 
  -5  12  16      157.57      198.64     31.66 o 
  -4  12  16      134.23       58.46     21.19 o 
  -3  12  16      402.87      409.49     47.71 o 
  -2  12  16       90.48      145.83     40.05 o 
  -1  12  16      468.98      498.68     62.07 o 
   0  12  16       50.00       31.30     26.54 o 
   1  12  16      398.89      319.51     52.43 o 
   2  12  16      100.77      152.70     55.85 o 
   3  12  16      412.54      412.87     86.01 o 
   4  12  16      128.54      140.45     56.82 o 
   5  12  16      125.17       85.66     59.74 o 
   6  12  16       77.64       65.24     34.43 o 
   7  12  16      123.02      148.43     45.74 o 
  -6  13  16       41.57       48.84     33.17 o 
  -5  13  16      466.23      448.29     61.55 o 
  -4  13  16       59.81       40.40     24.59 o 
  -3  13  16      213.95      207.91     47.14 o 
  -2  13  16      123.49      189.83     57.13 o 
  -1  13  16      595.75      702.76    196.94 o 
   0  13  16        1.47       -4.07     21.62 o 
   1  13  16      607.76      858.03    119.53 o 
   2  13  16      133.38      173.41     61.78 o 
   3  13  16      239.46      224.10     71.04 o 
   4  13  16       49.59       33.04     45.66 o 
   5  13  16      448.09      567.45    105.55 o 
   6  13  16       44.21       48.94     37.29 o 
  -5  14  16      302.37      297.34     49.07 o 
  -4  14  16      183.64      114.89     46.01 o 
  -3  14  16      249.92      293.68     55.72 o 
  -2  14  16      193.50      157.31     41.97 o 
  -1  14  16      227.13      206.62     47.70 o 
   0  14  16      301.85      375.54     86.46 o 
   1  14  16      252.80      318.06     85.11 o 
   2  14  16      193.42       99.69     53.09 o 
   3  14  16      242.44      237.51     76.80 o 
   4  14  16      195.47      255.84     76.62 o 
   5  14  16      318.89      247.50     80.24 o 
  -4  15  16      202.85      150.85     45.61 o 
  -3  15  16      178.45      182.48     45.95 o 
  -2  15  16      315.90      419.70     64.43 o 
  -1  15  16       67.37       37.76     30.86 o 
   0  15  16      390.69      379.54     89.11 o 
   1  15  16       74.05       87.40     54.96 o 
   2  15  16      314.04      281.74     81.81 o 
   3  15  16      174.31      237.47     76.16 o 
   4  15  16      219.61      491.27    105.81 o 
  -2  16  16       95.78      128.05     42.24 o 
  -1  16  16        0.63       16.26     38.02 o 
   0  16  16       60.91       98.74     60.09 o 
   1  16  16        0.22       12.77     44.63 o 
   2  16  16      108.96       90.34     61.92 o 
   1   0  17      120.40      149.63     22.30 o 
   2   0  17        8.71       12.43     12.28 o 
   3   0  17       94.71      102.32     19.64 o 
   4   0  17      284.27      293.86     30.48 o 
   5   0  17      403.14      404.38     49.71 o 
   6   0  17      454.90      409.39     44.61 o 
   7   0  17       15.09       11.54     18.06 o 
   8   0  17      332.62      401.87    126.53 o 
   9   0  17       20.05       40.70     23.69 o 
  10   0  17      343.16      299.44     58.27 o 
 -10   1  17       30.12       21.31     24.90 o 
  -9   1  17      613.80      614.61     61.08 o 
  -8   1  17       76.82       84.62     27.12 o 
  -7   1  17      725.63      832.26     62.49 o 
  -6   1  17      475.04      409.52     38.39 o 
  -5   1  17     1553.16     1527.63     60.50 o 
  -4   1  17      431.05      385.79     33.52 o 
  -3   1  17     3784.22     3784.40     97.95 o 
  -2   1  17     1056.70     1083.31     52.63 o 
  -1   1  17     2712.00     2602.09     75.30 o 
   0   1  17      749.65      753.24     35.72 o 
   1   1  17     2779.07     2827.58    130.04 o 
   2   1  17      977.02     1025.15     46.40 o 
   3   1  17     3971.99     4005.73     98.75 o 
   4   1  17      367.17      328.53     31.74 o 
   5   1  17     1560.60     1471.49     69.08 o 
   6   1  17      514.16      567.42     50.02 o 
   7   1  17      702.28      692.06     57.46 o 
   8   1  17       57.96       31.92     22.20 o 
   9   1  17      576.78      475.58     53.61 o 
  10   1  17       39.36       50.11     34.50 o 
 -10   2  17      123.56      119.27     42.45 o 
  -9   2  17      357.95      350.93     61.40 o 
  -8   2  17       84.34       13.23     21.71 o 
  -7   2  17      323.63      266.63     33.59 o 
  -6   2  17      422.45      341.92     35.72 o 
  -5   2  17      344.79      371.25     34.90 o 
  -4   2  17      666.93      738.38     44.39 o 
  -3   2  17      128.76      110.74     19.95 o 
  -2   2  17      506.38      498.49     35.74 o 
  -1   2  17      403.04      399.67     45.74 o 
   0   2  17      193.65      195.25     23.95 o 
   1   2  17      391.13      387.12     24.54 o 
   2   2  17      499.87      509.50     35.29 o 
   3   2  17      166.62      178.23     23.29 o 
   4   2  17      677.57      695.46     49.29 o 
   5   2  17      345.40      305.83     77.19 o 
   6   2  17      398.38      425.66     44.26 o 
   7   2  17      362.05      346.92     70.84 o 
   8   2  17       83.39       48.67     32.27 o 
   9   2  17      354.91      355.70     58.41 o 
  10   2  17      116.96       62.54     36.34 o 
 -10   3  17      143.85      168.03     46.04 o 
  -9   3  17       68.70       58.26     28.26 o 
  -8   3  17      759.14      938.44     70.90 o 
  -7   3  17      364.20      349.71     38.33 o 
  -6   3  17     1313.28     1392.13     61.69 o 
  -5   3  17      739.98      770.40     47.96 o 
  -4   3  17     2391.41     2372.16     76.83 o 
  -3   3  17      447.45      414.59     34.55 o 
  -2   3  17     2682.23     2571.09     77.50 o 
  -1   3  17      792.00      843.57     67.55 o 
   0   3  17     3063.99     3146.68     84.00 o 
   1   3  17      836.34      801.33     37.57 o 
   2   3  17     2713.14     2787.12     69.54 o 
   3   3  17      443.93      452.33     40.21 o 
   4   3  17     2425.40     2479.45     88.87 o 
   5   3  17      754.82      725.56     52.09 o 
   6   3  17     1245.90     1077.50     64.81 o 
   7   3  17      314.17      303.36     43.37 o 
   8   3  17      714.99      771.30     54.05 o 
   9   3  17       68.96       12.28     34.93 o 
  10   3  17      126.15       90.78     52.31 o 
  -9   4  17      196.74      262.85     43.45 o 
  -8   4  17       45.89       71.09     30.15 o 
  -7   4  17      404.47      325.48     37.29 o 
  -6   4  17       29.81       36.58     17.15 o 
  -5   4  17      178.87      209.91     28.39 o 
  -4   4  17      115.50      110.30     20.93 o 
  -3   4  17      564.27      631.64     41.88 o 
  -2   4  17      270.72      281.11     29.59 o 
  -1   4  17       21.15       19.37     12.53 o 
   0   4  17      203.11      150.66     29.99 o 
   1   4  17       16.06       17.42     12.71 o 
   2   4  17      295.44      292.38     22.72 o 
   3   4  17      552.96      530.26     67.34 o 
   4   4  17      120.66      108.63     25.13 o 
   5   4  17      164.82      189.26     26.55 o 
   6   4  17       29.63        2.52     14.37 o 
   7   4  17      430.02      463.07     50.43 o 
   8   4  17       49.67       17.91     27.28 o 
   9   4  17      174.52      243.92     53.57 o 
  -9   5  17       52.56       27.28     24.52 o 
  -8   5  17      524.07      521.08     48.94 o 
  -7   5  17      274.31      235.58     36.11 o 
  -6   5  17      642.81      654.13     48.46 o 
  -5   5  17      231.14      205.05     50.17 o 
  -4   5  17     1818.34     1831.66     68.43 o 
  -3   5  17      339.10      302.02     31.20 o 
  -2   5  17     3209.79     3166.27     88.93 o 
  -1   5  17      261.99      218.36     27.86 o 
   0   5  17     2622.31     2603.57     76.02 o 
   1   5  17      285.71      284.20     30.79 o 
   2   5  17     3142.16     3184.77     76.57 o 
   3   5  17      343.83      362.88     28.41 o 
   4   5  17     1900.60     2061.54     68.52 o 
   5   5  17      236.74      252.39     29.37 o 
   6   5  17      637.96      651.78     75.15 o 
   7   5  17      282.99      221.89     61.73 o 
   8   5  17      503.74      548.07     69.87 o 
   9   5  17       43.87       36.50     32.85 o 
  -9   6  17       24.98       25.51     22.73 o 
  -8   6  17      387.30      434.86     45.59 o 
  -7   6  17      140.57       74.74     22.23 o 
  -6   6  17      138.96       68.93     21.13 o 
  -5   6  17      168.49      181.50     30.14 o 
  -4   6  17      541.00      575.33     43.31 o 
  -3   6  17      416.07      431.58     36.61 o 
  -2   6  17      173.55      165.18     29.20 o 
  -1   6  17      227.66      281.46     29.30 o 
   0   6  17      129.62       75.47     18.20 o 
   1   6  17      231.45      253.15     28.57 o 
   2   6  17      170.87      205.68     40.27 o 
   3   6  17      387.93      404.01     30.16 o 
   4   6  17      552.13      556.87     39.27 o 
   5   6  17      162.46      124.83     28.99 o 
   6   6  17      165.29       85.68     28.51 o 
   7   6  17      116.60       74.87     48.25 o 
   8   6  17      365.74      276.87     52.50 o 
   9   6  17       25.44       21.98     30.68 o 
  -9   7  17       84.35       82.67     26.33 o 
  -8   7  17       87.19      110.14     26.40 o 
  -7   7  17      408.59      440.66     45.41 o 
  -6   7  17      528.95      551.90     47.69 o 
  -5   7  17     1023.28     1132.13     61.56 o 
  -4   7  17      544.14      542.19     43.15 o 
  -3   7  17     1227.31     1211.73     56.65 o 
  -2   7  17      585.50      594.50     41.34 o 
  -1   7  17     3432.13     3553.39     95.69 o 
   0   7  17     1839.05     2002.27     73.16 o 
   1   7  17     3528.00     3595.45     95.10 o 
   2   7  17      580.58      575.98     46.10 o 
   3   7  17     1193.46     1347.41     54.99 o 
   4   7  17      533.72      529.90     67.63 o 
   5   7  17     1076.29     1139.30     66.20 o 
   6   7  17      501.64      598.32     67.37 o 
   7   7  17      375.37      417.44     70.07 o 
   8   7  17       76.16       62.08     41.06 o 
   9   7  17       78.20       34.43     33.08 o 
  -8   8  17      105.15       59.23     24.03 o 
  -7   8  17       10.26       16.48     19.03 o 
  -6   8  17      298.10      312.48     38.49 o 
  -5   8  17      145.13      130.94     33.64 o 
  -4   8  17        3.81        3.28     14.26 o 
  -3   8  17      192.93      165.91     26.35 o 
  -2   8  17      219.49      269.22     30.79 o 
  -1   8  17       35.95       19.03     17.63 o 
   0   8  17      106.89      155.42     28.70 o 
   1   8  17       48.88       45.43     23.22 o 
   2   8  17      218.75      225.71     32.57 o 
   3   8  17      195.45      229.80     39.14 o 
   4   8  17        5.49       14.21     17.50 o 
   5   8  17      143.00       99.72     32.66 o 
   6   8  17      261.02      385.62    158.51 o 
   7   8  17        8.86      -21.43     21.43 o 
   8   8  17       99.30       70.65     36.12 o 
  -8   9  17       20.52       14.10     29.25 o 
  -7   9  17      648.44      659.22     72.16 o 
  -6   9  17      110.57       87.10     24.13 o 
  -5   9  17      928.34     1065.94     61.51 o 
  -4   9  17      119.76      112.73     23.98 o 
  -3   9  17     1517.47     1672.50     72.41 o 
  -2   9  17      358.67      359.12     35.76 o 
  -1   9  17     1888.18     1910.96     68.58 o 
   0   9  17      431.53      469.32     56.59 o 
   1   9  17     1858.29     1936.12     81.43 o 
   2   9  17      369.93      315.52    111.61 o 
   3   9  17     1656.37     1826.57     96.63 o 
   4   9  17      137.17      184.69     52.20 o 
   5   9  17      874.54      905.40     63.26 o 
   6   9  17       98.26       77.14     34.21 o 
   7   9  17      664.48      780.01    183.88 o 
   8   9  17       19.21        3.97     28.65 o 
  -7  10  17      137.75       88.75     25.72 o 
  -6  10  17      132.51       85.36     24.21 o 
  -5  10  17      296.93      322.23     38.73 o 
  -4  10  17      258.78      250.13     33.24 o 
  -3  10  17      203.26      198.77     29.28 o 
  -2  10  17       13.23        6.12     14.45 o 
  -1  10  17      214.79      190.70     41.32 o 
   0  10  17      210.89      159.35     85.92 o 
   1  10  17      220.24      261.06     45.90 o 
   2  10  17       24.10       18.89     22.22 o 
   3  10  17      191.67      225.86     42.79 o 
   4  10  17      248.26      216.03     63.79 o 
   5  10  17      273.23      272.27     49.95 o 
   6  10  17      127.14       45.17     34.47 o 
   7  10  17      120.63      127.37     43.34 o 
  -7  11  17      181.65      191.30     34.53 o 
  -6  11  17      393.35      442.15     49.42 o 
  -5  11  17      382.22      368.03     41.23 o 
  -4  11  17      782.42      943.46     68.91 o 
  -3  11  17      326.16      243.77     31.87 o 
  -2  11  17      430.42      463.47     61.82 o 
  -1  11  17      348.67      312.50    111.52 o 
   0  11  17     1152.56     1218.77     89.28 o 
   1  11  17      360.67      331.72     52.21 o 
   2  11  17      484.78      658.86     67.31 o 
   3  11  17      312.92      391.57     83.40 o 
   4  11  17      764.92      702.29    104.83 o 
   5  11  17      377.77      299.61     52.53 o 
   6  11  17      391.16      490.63     65.06 o 
   7  11  17      185.25      138.35     61.51 o 
  -6  12  17      220.49      242.50     37.23 o 
  -5  12  17       56.81       33.01     20.01 o 
  -4  12  17       12.39       32.40     21.97 o 
  -3  12  17       14.65        4.91     22.38 o 
  -2  12  17      176.94      145.74     82.50 o 
  -1  12  17       52.52       58.25     40.73 o 
   0  12  17      121.63       88.49     47.67 o 
   1  12  17       56.28       42.91     28.95 o 
   2  12  17      143.60       97.52     48.58 o 
   3  12  17       18.87        3.49     34.94 o 
   4  12  17        5.49       36.92     42.27 o 
   5  12  17       45.97       41.53     41.42 o 
   6  12  17      194.30      158.32     46.74 o 
  -5  13  17       92.10      109.96     37.29 o 
  -4  13  17      544.95      562.25     59.62 o 
  -3  13  17       79.62       88.41     36.76 o 
  -2  13  17     1121.50     1226.07     97.51 o 
  -1  13  17      106.74       62.61     77.49 o 
   0  13  17      529.71      561.75     68.89 o 
   1  13  17       96.77      155.93     61.18 o 
   2  13  17     1124.68     1281.62    143.19 o 
   3  13  17       81.43       65.73     48.78 o 
   4  13  17      534.89      568.37    105.73 o 
   5  13  17       94.73       42.66     47.18 o 
  -4  14  17      119.17      101.68     39.94 o 
  -3  14  17       27.08       38.03     29.86 o 
  -2  14  17      123.53      130.09     40.96 o 
  -1  14  17      109.00       88.46     45.87 o 
   0  14  17        0.22       -4.12     24.23 o 
   1  14  17       97.62      116.86     58.35 o 
   2  14  17      143.82       46.48     44.54 o 
   3  14  17       26.96        0.70     40.56 o 
   4  14  17       99.39       82.81     53.98 o 
  -3  15  17      437.71      555.10     75.29 o 
  -2  15  17       41.80       52.82     54.98 o 
  -1  15  17      339.41      284.46     87.05 o 
   0  15  17       37.47       46.22     44.56 o 
   1  15  17      341.41      308.63     85.79 o 
   2  15  17       46.93       52.86     49.24 o 
   3  15  17      423.47      576.01    111.43 o 
   0  16  17       24.68       12.57     42.67 o 
   0   0  18     4012.78     3884.46    142.08 o 
   1   0  18        3.05        0.44     11.77 o 
   2   0  18     4466.66     4373.64    110.27 o 
   3   0  18      114.56       78.25     17.51 o 
   4   0  18     4183.77     4336.72    110.04 o 
   5   0  18      273.56      240.23     29.08 o 
   6   0  18     2478.49     2451.18     96.81 o 
   7   0  18      194.68      142.64     44.72 o 
   8   0  18      820.79      979.05     71.50 o 
   9   0  18        0.24        7.31     21.98 o 
  -9   1  18      258.97      222.11     39.97 o 
  -8   1  18      160.86      134.23     29.95 o 
  -7   1  18      191.60      218.42     37.31 o 
  -6   1  18      110.06      117.64     23.63 o 
  -5   1  18      323.50      254.96     34.58 o 
  -4   1  18      289.32      269.76     29.98 o 
  -3   1  18      175.05      139.32     21.73 o 
  -2   1  18      335.32      353.44     31.97 o 
  -1   1  18       79.39       55.65     17.17 o 
   0   1  18        1.39       18.54     14.58 o 
   1   1  18       67.93       26.36     12.97 o 
   2   1  18      351.36      323.07     30.87 o 
   3   1  18      174.42      198.27     25.53 o 
   4   1  18      276.93      238.85     28.32 o 
   5   1  18      337.70      350.79     45.03 o 
   6   1  18      110.43      108.15     25.98 o 
   7   1  18      186.46      238.58     37.91 o 
   8   1  18      149.61      135.59     32.08 o 
   9   1  18      273.33      355.53     69.21 o 
  -9   2  18       49.65       40.64     27.83 o 
  -8   2  18      227.18      193.03     36.50 o 
  -7   2  18      803.65      853.43     65.83 o 
  -6   2  18      872.44      939.68     55.60 o 
  -5   2  18     1330.52     1433.42     69.09 o 
  -4   2  18      991.93     1041.35     53.43 o 
  -3   2  18     1792.81     1770.72     65.47 o 
  -2   2  18     2330.02     2290.16     72.72 o 
  -1   2  18     1471.74     1412.19     54.70 o 
   0   2  18     2519.11     2429.81     79.80 o 
   1   2  18     1434.56     1467.01     78.13 o 
   2   2  18     2209.11     2324.61     72.34 o 
   3   2  18     1788.65     1906.92     68.09 o 
   4   2  18      944.93      986.23     50.26 o 
   5   2  18     1346.83     1347.06     68.70 o 
   6   2  18      913.96     1062.07     65.69 o 
   7   2  18      827.27      794.79     60.67 o 
   8   2  18      215.56      230.28     38.47 o 
   9   2  18       37.11       57.37     26.64 o 
  -9   3  18       15.32        5.78     21.88 o 
  -8   3  18      339.27      314.34     45.22 o 
  -7   3  18      179.06      182.75     34.71 o 
  -6   3  18      264.19      238.26     31.23 o 
  -5   3  18       78.50       60.58     24.08 o 
  -4   3  18      274.38      258.91     30.42 o 
  -3   3  18      142.96      149.29     28.32 o 
  -2   3  18      104.75       86.26     27.80 o 
  -1   3  18      278.64      324.05     31.07 o 
   0   3  18       11.81       11.25     12.65 o 
   1   3  18      281.95      296.85     26.34 o 
   2   3  18      114.45       97.24     18.36 o 
   3   3  18      140.94      144.24     22.65 o 
   4   3  18      279.67      313.14     37.02 o 
   5   3  18       94.86       76.61     22.62 o 
   6   3  18      269.58      304.89     39.11 o 
   7   3  18      164.50      153.21     46.86 o 
   8   3  18      336.66      308.19     37.20 o 
   9   3  18       22.09       43.46     88.18 o 
  -9   4  18      705.14      761.59    176.50 o 
  -8   4  18       11.96       18.59     19.83 o 
  -7   4  18      735.04      769.06     54.97 o 
  -6   4  18       99.09       77.03     21.73 o 
  -5   4  18     2658.50     2731.38     88.36 o 
  -4   4  18        2.01       -1.19     12.10 o 
  -3   4  18     2911.00     3076.49     89.66 o 
  -2   4  18      136.45      126.59     22.56 o 
  -1   4  18     4635.10     4840.78    114.80 o 
   0   4  18      138.77      147.98     22.74 o 
   1   4  18     4664.75     4761.14    107.93 o 
   2   4  18      139.26      146.73     18.19 o 
   3   4  18     2874.65     2907.83     84.98 o 
   4   4  18        2.66       43.44     15.79 o 
   5   4  18     2655.72     2664.60     85.16 o 
   6   4  18      103.29      122.40     24.62 o 
   7   4  18      798.87      832.56     54.24 o 
   8   4  18       14.18        8.44     24.35 o 
   9   4  18      699.61      705.54     83.39 o 
  -9   5  18       50.13       80.77     28.33 o 
  -8   5  18       81.40       79.90     24.58 o 
  -7   5  18      292.83      307.98     66.58 o 
  -6   5  18      367.55      319.28     36.70 o 
  -5   5  18      301.97      314.71     36.77 o 
  -4   5  18      307.97      322.37     34.16 o 
  -3   5  18      211.26      212.26     28.19 o 
  -2   5  18      236.95      230.63     38.33 o 
  -1   5  18      197.22      198.94     25.83 o 
   0   5  18       43.15       33.40     14.48 o 
   1   5  18      200.39      237.67     24.85 o 
   2   5  18      251.80      266.56     29.01 o 
   3   5  18      201.79      184.35     25.57 o 
   4   5  18      281.63      229.63     28.64 o 
   5   5  18      293.06      310.88     38.63 o 
   6   5  18      347.08      401.84     38.43 o 
   7   5  18      290.58      264.03     96.49 o 
   8   5  18       82.94       61.43     58.50 o 
   9   5  18       34.05       19.34     29.80 o 
  -9   6  18       81.68       43.90     22.96 o 
  -8   6  18      171.03      153.66     30.88 o 
  -7   6  18      323.80      299.89     37.79 o 
  -6   6  18      373.17      281.21     35.56 o 
  -5   6  18      301.05      317.62     36.54 o 
  -4   6  18     1026.97     1068.75     60.08 o 
  -3   6  18     1348.77     1297.37     58.70 o 
  -2   6  18      695.04      645.38     44.85 o 
  -1   6  18     1090.08     1148.05     53.38 o 
   0   6  18     1592.97     1604.38     71.05 o 
   1   6  18     1005.11     1021.40     44.60 o 
   2   6  18      717.17      759.16     59.86 o 
   3   6  18     1389.58     1472.81     89.58 o 
   4   6  18     1002.18     1152.66     75.31 o 
   5   6  18      358.99      409.97     43.81 o 
   6   6  18      385.97      396.02     45.33 o 
   7   6  18      308.58      307.30     54.06 o 
   8   6  18      170.45      127.40     40.27 o 
   9   6  18       96.60       77.67     38.96 o 
  -8   7  18       34.58       48.81     23.00 o 
  -7   7  18      150.29      111.86     35.86 o 
  -6   7  18      295.33      350.56     39.73 o 
  -5   7  18      277.57      263.29     33.34 o 
  -4   7  18      116.36      116.27     30.23 o 
  -3   7  18      406.33      483.63     46.83 o 
  -2   7  18       12.92        4.57     13.77 o 
  -1   7  18       47.03       40.48     15.62 o 
   0   7  18      147.82      140.76     23.51 o 
   1   7  18       56.07       66.11     19.35 o 
   2   7  18       15.28        7.68     19.58 o 
   3   7  18      420.57      420.58     42.40 o 
   4   7  18      110.52      142.46     35.00 o 
   5   7  18      288.52      322.25     49.13 o 
   6   7  18      309.16      290.35     51.72 o 
   7   7  18      151.63      128.50     39.73 o 
   8   7  18       36.67       24.95     29.46 o 
  -8   8  18      473.24      440.07     56.76 o 
  -7   8  18        5.95        9.80     17.92 o 
  -6   8  18      735.19      753.72     56.40 o 
  -5   8  18       61.21       41.82     19.01 o 
  -4   8  18     2011.30     2096.60     99.95 o 
  -3   8  18       11.46       -2.37     13.97 o 
  -2   8  18     2085.70     2226.54     76.93 o 
  -1   8  18        9.06        4.74     13.18 o 
   0   8  18     2452.09     2611.99     95.12 o 
   1   8  18        9.10       18.12     18.90 o 
   2   8  18     2090.27     2267.83     88.13 o 
   3   8  18       10.88       46.11     24.54 o 
   4   8  18     1901.14     1975.71     83.25 o 
   5   8  18       66.22       12.42     34.95 o 
   6   8  18      719.76      679.21     73.26 o 
   7   8  18        3.78       20.38     28.21 o 
   8   8  18      484.33      643.77     80.52 o 
  -8   9  18       20.25        2.45     24.34 o 
  -7   9  18      101.99      109.55     28.40 o 
  -6   9  18      102.31       90.03     23.36 o 
  -5   9  18      212.81      179.93     33.61 o 
  -4   9  18      274.94      265.84     34.50 o 
  -3   9  18       97.42      120.32     24.20 o 
  -2   9  18      118.44      101.48     22.63 o 
  -1   9  18      156.98      156.89     24.98 o 
   0   9  18      591.46      686.67     68.29 o 
   1   9  18      146.43      170.16     32.56 o 
   2   9  18      142.61      207.73     42.42 o 
   3   9  18      100.31      140.27     50.89 o 
   4   9  18      268.04      295.28     83.86 o 
   5   9  18      208.74      112.36     51.14 o 
   6   9  18       89.60       77.70     34.47 o 
   7   9  18      104.96       62.02     37.90 o 
   8   9  18        7.10       -5.29     29.14 o 
  -7  10  18      181.52      159.52     32.69 o 
  -6  10  18      210.16      177.27     31.84 o 
  -5  10  18      165.47      118.37     27.01 o 
  -4  10  18      100.46       94.96     24.07 o 
  -3  10  18      701.44      701.90     65.42 o 
  -2  10  18      765.23      824.98     51.64 o 
  -1  10  18      561.08      510.22     96.79 o 
   0  10  18      190.33      192.50     41.02 o 
   1  10  18      532.76      555.01     64.57 o 
   2  10  18      749.14      802.96     73.66 o 
   3  10  18      672.36      649.08     67.65 o 
   4  10  18      132.78      190.80     59.55 o 
   5  10  18      137.38      143.11     70.71 o 
   6  10  18      191.97       76.21     53.12 o 
   7  10  18      179.67      132.95     46.82 o 
  -6  11  18       99.66       90.42     25.44 o 
  -5  11  18       48.82       70.57     24.02 o 
  -4  11  18      150.52      119.71     26.87 o 
  -3  11  18       84.59       80.98     22.70 o 
  -2  11  18      159.99      131.95     46.32 o 
  -1  11  18       90.48       71.59     66.70 o 
   0  11  18        0.56      -13.18     35.96 o 
   1  11  18      101.68      108.91     35.19 o 
   2  11  18      143.64      171.97     47.84 o 
   3  11  18       91.51      -16.99     30.01 o 
   4  11  18      177.46      163.69     59.58 o 
   5  11  18       52.71       -3.61     35.67 o 
   6  11  18      113.28      142.14     61.07 o 
  -6  12  18        7.63        7.58     20.28 o 
  -5  12  18      433.11      389.36     43.85 o 
  -4  12  18       47.61       16.25     22.84 o 
  -3  12  18      606.97      444.86     65.44 o 
  -2  12  18       50.12       40.35     30.07 o 
  -1  12  18     1100.25     1206.63     94.82 o 
   0  12  18       28.92        6.76     24.45 o 
   1  12  18     1166.93     1312.78     95.58 o 
   2  12  18       51.06       83.76     49.63 o 
   3  12  18      595.43      546.44     98.72 o 
   4  12  18       45.13       44.49     40.15 o 
   5  12  18      464.62      312.16     78.53 o 
   6  12  18        5.51       72.05     46.31 o 
  -5  13  18       52.74       72.37     31.21 o 
  -4  13  18        0.61       13.33     24.08 o 
  -3  13  18       57.26       87.86     35.15 o 
  -2  13  18        8.11        5.84     25.08 o 
  -1  13  18       56.52       68.70     34.98 o 
   0  13  18        4.01       59.08     30.33 o 
   1  13  18       43.02       -2.29     34.14 o 
   2  13  18        6.30       30.40     41.31 o 
   3  13  18       73.45       72.91     48.91 o 
   4  13  18        3.25       -7.54     39.78 o 
   5  13  18       43.13       78.39     49.78 o 
  -4  14  18      191.99      260.13    161.62 o 
  -3  14  18      102.14      119.37     77.79 o 
  -2  14  18      112.24       56.25     48.66 o 
  -1  14  18      249.21      223.87    119.56 o 
   0  14  18      286.95      242.31     51.25 o 
   1  14  18      232.60      387.92     91.67 o 
   2  14  18      113.24       91.54     58.78 o 
   3  14  18      103.28       38.42     47.83 o 
   4  14  18      209.42      111.43     60.82 o 
  -2  15  18       67.27       62.28     35.89 o 
  -1  15  18       26.01       21.47     29.47 o 
   0  15  18        1.29        6.03     45.45 o 
   1  15  18       30.01       43.74     43.57 o 
   2  15  18       66.66       43.26     46.55 o 
   1   0  19     2472.83     2439.54     68.06 o 
   2   0  19      116.24       86.26     19.42 o 
   3   0  19     1486.56     1505.00     59.66 o 
   4   0  19      162.58      112.32     21.40 o 
   5   0  19      954.79      965.09     64.17 o 
   6   0  19      657.79      661.62     56.30 o 
   7   0  19      367.28      399.80     48.53 o 
   8   0  19      489.60      552.40     58.28 o 
   9   0  19      324.51      403.72     65.93 o 
  -9   1  19       75.87       72.54     28.37 o 
  -8   1  19       95.38       55.12     26.51 o 
  -7   1  19      411.40      425.88     49.63 o 
  -6   1  19       65.42       36.42     18.37 o 
  -5   1  19      489.12      473.25     44.48 o 
  -4   1  19      105.63       74.29     19.03 o 
  -3   1  19      808.95      785.73     46.74 o 
  -2   1  19      128.70       80.37     18.39 o 
  -1   1  19     2234.47     2296.51     73.64 o 
   0   1  19      381.17      325.49     27.67 o 
   1   1  19     2269.00     2307.27     66.10 o 
   2   1  19      142.33      134.80     22.07 o 
   3   1  19      704.66      742.53     45.14 o 
   4   1  19      104.02      118.48     31.68 o 
   5   1  19      541.65      585.99     80.76 o 
   6   1  19       99.03       32.51     21.02 o 
   7   1  19      362.57      308.71     43.01 o 
   8   1  19       74.93       87.96     29.91 o 
   9   1  19      102.64       90.25     30.62 o 
  -9   2  19      195.33      164.67     37.84 o 
  -8   2  19      281.29      190.12     67.02 o 
  -7   2  19      552.86      613.90     59.80 o 
  -6   2  19      678.92      711.64     51.04 o 
  -5   2  19      888.47      805.40     70.37 o 
  -4   2  19      711.02      713.73     64.12 o 
  -3   2  19      984.87      910.58     50.72 o 
  -2   2  19      786.90      837.40     47.43 o 
  -1   2  19     1133.95     1148.24     51.69 o 
   0   2  19     2443.23     2517.41     74.07 o 
   1   2  19     1104.12     1068.99     61.42 o 
   2   2  19      742.59      668.48     59.72 o 
   3   2  19      958.08      944.80     49.84 o 
   4   2  19      756.88      760.12     65.65 o 
   5   2  19      891.00      911.19    125.81 o 
   6   2  19      723.64      746.54     59.11 o 
   7   2  19      585.31      604.70     56.84 o 
   8   2  19      272.77      189.31     55.95 o 
   9   2  19      200.25      160.72     37.31 o 
  -9   3  19       32.18       38.80     26.73 o 
  -8   3  19      116.95      127.69     33.95 o 
  -7   3  19      192.38      233.00     33.27 o 
  -6   3  19      189.73      218.20     31.69 o 
  -5   3  19      232.37      243.13     44.95 o 
  -4   3  19      960.38      953.41     53.53 o 
  -3   3  19      388.27      452.40     38.96 o 
  -2   3  19     1320.02     1318.97     56.50 o 
  -1   3  19      349.58      378.79     34.01 o 
   0   3  19     2160.29     2230.68     76.38 o 
   1   3  19      289.09      317.42     28.38 o 
   2   3  19     1277.65     1286.98     48.47 o 
   3   3  19      400.75      458.27     37.10 o 
   4   3  19      944.41      941.87     60.81 o 
   5   3  19      216.01      153.57     29.93 o 
   6   3  19      154.07      104.91     27.71 o 
   7   3  19      211.54      196.99     30.68 o 
   8   3  19      136.92      140.50     28.25 o 
   9   3  19       27.42       21.24     30.60 o 
  -9   4  19      281.24      266.62     54.03 o 
  -8   4  19      358.96      342.32     78.38 o 
  -7   4  19      212.89      109.27     37.84 o 
  -6   4  19      611.99      522.21     46.35 o 
  -5   4  19      151.26       90.40     22.49 o 
  -4   4  19     1029.13     1160.32     59.16 o 
  -3   4  19      256.73      231.93     30.47 o 
  -2   4  19     1500.39     1521.25     60.59 o 
  -1   4  19       14.62       58.05     15.99 o 
   0   4  19      726.42      690.73     47.32 o 
   1   4  19       11.20       21.99     12.27 o 
   2   4  19     1483.29     1502.08     60.27 o 
   3   4  19      239.55      221.49     29.15 o 
   4   4  19     1002.89     1087.67     64.42 o 
   5   4  19      161.68      159.81     26.55 o 
   6   4  19      640.51      691.38     70.72 o 
   7   4  19      187.73      123.59     26.00 o 
   8   4  19      327.55      271.96     52.44 o 
   9   4  19      306.32      300.26     60.66 o 
  -8   5  19       98.26       67.36     24.16 o 
  -7   5  19        3.90        8.67     17.41 o 
  -6   5  19      743.59      775.52     55.49 o 
  -5   5  19       46.62       24.96     17.69 o 
  -4   5  19      587.05      649.03     47.65 o 
  -3   5  19      411.14      401.86     38.29 o 
  -2   5  19     1501.35     1587.63     63.00 o 
  -1   5  19      165.14      189.93     26.24 o 
   0   5  19      870.12      891.07     48.16 o 
   1   5  19      136.94      110.13     19.94 o 
   2   5  19     1443.53     1536.72     68.26 o 
   3   5  19      400.49      455.43     37.93 o 
   4   5  19      533.91      593.70     43.37 o 
   5   5  19       70.88       77.81     21.32 o 
   6   5  19      764.13      842.43     52.89 o 
   7   5  19        4.33       14.70     26.87 o 
   8   5  19       97.78       52.12     33.19 o 
  -8   6  19      454.43      425.59     75.61 o 
  -7   6  19      621.56      641.43     71.56 o 
  -6   6  19      425.02      370.76     47.47 o 
  -5   6  19      694.82      661.83     55.68 o 
  -4   6  19      663.08      677.06     48.61 o 
  -3   6  19      767.44      844.06     52.10 o 
  -2   6  19      696.44      765.10     48.52 o 
  -1   6  19      739.17      677.46     44.85 o 
   0   6  19      365.46      305.52     31.50 o 
   1   6  19      697.71      729.87     40.30 o 
   2   6  19      658.62      714.18     45.16 o 
   3   6  19      836.32      995.06     69.37 o 
   4   6  19      659.75      685.02     61.43 o 
   5   6  19      687.45      738.13     70.83 o 
   6   6  19      426.08      420.73     81.23 o 
   7   6  19      636.84      634.58     73.21 o 
   8   6  19      447.60      612.41    137.12 o 
  -8   7  19      191.77      170.46     36.35 o 
  -7   7  19      136.41      147.09     33.59 o 
  -6   7  19      167.71      150.14     28.39 o 
  -5   7  19      272.62      286.36     35.20 o 
  -4   7  19      216.16      201.24     29.41 o 
  -3   7  19      790.17      727.37     59.90 o 
  -2   7  19      190.35      171.77     25.62 o 
  -1   7  19      929.77      829.12     49.64 o 
   0   7  19      129.54      115.39     27.07 o 
   1   7  19      858.77      971.23     64.83 o 
   2   7  19      185.26      167.77     31.96 o 
   3   7  19      821.95      879.84     58.49 o 
   4   7  19      226.23      242.91     76.28 o 
   5   7  19      280.98      242.59     84.43 o 
   6   7  19      155.03      173.53     57.21 o 
   7   7  19      169.90      134.52     40.57 o 
   8   7  19      198.55      146.46     45.66 o 
  -8   8  19      186.81       79.85     32.54 o 
  -7   8  19      306.28      317.16     44.92 o 
  -6   8  19      157.13      125.98     28.08 o 
  -5   8  19      373.81      380.92     41.70 o 
  -4   8  19      164.78      105.67     26.82 o 
  -3   8  19      407.58      453.53     40.91 o 
  -2   8  19       24.30       38.89     16.45 o 
  -1   8  19      454.80      403.10     37.52 o 
   0   8  19       19.27       34.05     20.62 o 
   1   8  19      460.58      514.61     48.57 o 
   2   8  19       25.50       -4.46     17.02 o 
   3   8  19      396.99      400.58     54.75 o 
   4   8  19      174.35      167.30     57.59 o 
   5   8  19      388.06      428.58     81.93 o 
   6   8  19      168.09      162.31     58.39 o 
   7   8  19      333.01      369.17     61.96 o 
   8   8  19      196.75      157.36     46.76 o 
  -7   9  19      181.42       95.56     26.25 o 
  -6   9  19       18.31       25.12     19.04 o 
  -5   9  19      665.75      665.11     53.72 o 
  -4   9  19       19.11       19.55     18.15 o 
  -3   9  19      653.88      621.38     48.11 o 
  -2   9  19      100.05       73.90     23.43 o 
  -1   9  19      976.16      985.40     64.63 o 
   0   9  19      125.14       96.20     33.21 o 
   1   9  19     1064.39     1113.74     67.88 o 
   2   9  19       90.91       56.02     28.48 o 
   3   9  19      628.96      778.26     72.32 o 
   4   9  19       33.78       28.52     28.39 o 
   5   9  19      686.67      769.97    104.97 o 
   6   9  19       18.22      -26.57     36.80 o 
   7   9  19      161.84      105.92     94.91 o 
  -7  10  19      223.87      229.45     43.71 o 
  -6  10  19      153.08      159.14     32.41 o 
  -5  10  19      281.10      259.30     36.83 o 
  -4  10  19      317.36      348.85     39.62 o 
  -3  10  19      395.50      357.87     38.93 o 
  -2  10  19      463.45      552.11     45.15 o 
  -1  10  19      474.44      439.22     61.31 o 
   0  10  19      335.27      357.34     93.54 o 
   1  10  19      503.55      474.25     61.56 o 
   2  10  19      450.75      322.23     54.65 o 
   3  10  19      342.63      375.03     55.93 o 
   4  10  19      328.36      426.37     85.78 o 
   6  10  19      164.79      198.49     70.39 o 
   7  10  19      249.54      265.59     78.34 o 
  -6  11  19      184.78      129.47     30.40 o 
  -5  11  19       54.77       23.31     20.14 o 
  -4  11  19      409.78      434.11     46.35 o 
  -3  11  19      167.61      156.60     36.81 o 
  -2  11  19      419.25      459.55     70.57 o 
  -1  11  19       39.60       85.32     35.58 o 
   0  11  19      649.23      680.62     73.17 o 
   1  11  19       30.03       56.27     30.67 o 
   2  11  19      437.78      429.66     94.22 o 
   3  11  19      190.60      127.35     51.88 o 
   4  11  19      429.54      504.09     90.94 o 
   5  11  19       55.42      159.65     60.02 o 
  -5  12  19       93.84       83.17     33.16 o 
  -4  12  19      238.25      254.77     73.84 o 
  -3  12  19      119.33       76.65     37.36 o 
  -2  12  19      237.82      204.43     48.68 o 
  -1  12  19        5.44        3.16     25.82 o 
   0  12  19      500.23      517.73     67.37 o 
   1  12  19        6.93       16.87     26.63 o 
   2  12  19      226.56      283.51     78.02 o 
   3  12  19      125.69      142.75     56.38 o 
   4  12  19      223.96      256.73     74.68 o 
   5  12  19      112.26      154.42     63.19 o 
  -4  13  19      203.39      179.71     90.46 o 
  -3  13  19       21.61       10.11     28.12 o 
  -2  13  19      284.58      306.62     58.61 o 
  -1  13  19       31.34       68.34     33.54 o 
   0  13  19      291.27      265.20     77.00 o 
   1  13  19       33.16       36.11     43.78 o 
   2  13  19      288.98      236.86     73.65 o 
   3  13  19       28.55      -18.01     36.78 o 
   4  13  19      193.62      163.18     66.79 o 
  -3  14  19      187.75      174.95     49.81 o 
  -2  14  19      307.32      401.60     68.13 o 
  -1  14  19       72.27       76.13     36.32 o 
   0  14  19      193.85      131.05     41.82 o 
   1  14  19       77.29       65.95     48.18 o 
   2  14  19      320.98      409.09     95.32 o 
   3  14  19      179.70       41.79     50.88 o 
   0   0  20      111.60      145.14     36.48 o 
   1   0  20        4.29       16.98     13.33 o 
   2   0  20      236.31      236.25     28.30 o 
   3   0  20       54.97       29.42     15.99 o 
   4   0  20       19.79       37.61     25.25 o 
   5   0  20       32.10       16.13     15.36 o 
   6   0  20      140.08      107.41     28.87 o 
   7   0  20      327.29      290.06     42.52 o 
   8   0  20        7.84       32.02     24.58 o 
   9   0  20      294.14      263.94     66.42 o 
  -9   1  20       30.53       10.21     23.72 o 
  -8   1  20      488.23      491.73     56.79 o 
  -7   1  20      184.07      171.60     34.59 o 
  -6   1  20      767.18      761.21     62.55 o 
  -5   1  20      183.44      173.86     29.56 o 
  -4   1  20     1181.37     1268.53    101.93 o 
  -3   1  20      727.37      726.16     46.80 o 
  -2   1  20     2169.40     2196.74     74.45 o 
  -1   1  20      701.52      695.73     67.13 o 
   0   1  20     2061.49     2096.49     73.52 o 
   1   1  20      684.95      708.59     46.07 o 
   2   1  20     2205.75     2381.34     86.29 o 
   3   1  20      704.90      710.39     58.34 o 
   4   1  20     1325.45     1397.97     61.42 o 
   5   1  20      201.67      210.35     34.05 o 
   6   1  20      710.37      718.78     60.22 o 
   7   1  20      185.31      150.06     44.20 o 
   8   1  20      476.51      465.87     54.29 o 
   9   1  20       29.44       27.32     25.33 o 
  -9   2  20      215.04      142.91     43.35 o 
  -8   2  20      233.83      155.02     36.00 o 
  -7   2  20      252.53      188.56     36.65 o 
  -6   2  20       47.39       19.66     17.33 o 
  -5   2  20      215.48      188.02     29.26 o 
  -4   2  20      239.64      252.00     31.42 o 
  -3   2  20      425.09      344.22     35.37 o 
  -2   2  20      128.17       76.10     19.13 o 
  -1   2  20      173.94      150.03     23.86 o 
   0   2  20      405.86      402.03     31.64 o 
   1   2  20      173.63      118.57     29.20 o 
   2   2  20      162.09      155.87     22.10 o 
   3   2  20      426.90      427.54     37.00 o 
   4   2  20      235.11      241.54     47.46 o 
   5   2  20      216.71      280.07     38.19 o 
   6   2  20       47.56       20.08     19.51 o 
   7   2  20      263.60      206.09     37.34 o 
   8   2  20      241.75      200.42     61.13 o 
   9   2  20      199.35      183.27     47.70 o 
  -8   3  20      130.53      137.89     34.58 o 
  -7   3  20      497.89      562.08     49.71 o 
  -6   3  20      379.76      425.56     43.24 o 
  -5   3  20      528.12      533.42     45.13 o 
  -4   3  20      426.35      404.39     38.87 o 
  -3   3  20     1674.45     1759.03     83.75 o 
  -2   3  20       73.72       74.73     20.17 o 
  -1   3  20     1665.43     1629.23     63.13 o 
   0   3  20     1216.94     1271.13     51.95 o 
   1   3  20     1653.35     1609.73     64.08 o 
   2   3  20       69.76       44.80     18.07 o 
   3   3  20     1823.42     1827.71     65.00 o 
   4   3  20      432.64      385.94     87.39 o 
   5   3  20      460.21      500.88     50.19 o 
   6   3  20      356.47      398.70     41.31 o 
   7   3  20      506.83      472.55     45.29 o 
   8   3  20      122.36      110.24     28.37 o 
  -8   4  20      154.77      132.53     35.34 o 
  -7   4  20       39.76       15.33     19.41 o 
  -6   4  20      480.53      477.82     45.47 o 
  -5   4  20        5.63       20.95     17.53 o 
  -4   4  20       18.12       28.37     16.03 o 
  -3   4  20       88.68       75.05     20.38 o 
  -2   4  20       71.85       56.98     18.57 o 
  -1   4  20      374.78      401.57     40.01 o 
   0   4  20       27.94       39.41     16.12 o 
   1   4  20      428.11      467.35     34.44 o 
   2   4  20       67.24       57.87     19.00 o 
   3   4  20       80.62      103.77     22.99 o 
   4   4  20       29.26       38.91     21.71 o 
   5   4  20        6.64        1.76     17.81 o 
   6   4  20      488.03      458.57     42.88 o 
   7   4  20       35.13       44.49     20.43 o 
   8   4  20      161.45       99.08     33.86 o 
  -8   5  20       85.33       59.45     26.01 o 
  -7   5  20      255.45      258.04     45.52 o 
  -6   5  20      130.37      112.99     26.86 o 
  -5   5  20     1277.33     1333.30     68.37 o 
  -4   5  20      268.78      260.79     44.31 o 
  -3   5  20     1572.45     1648.17     66.82 o 
  -2   5  20      117.05      125.96     23.50 o 
  -1   5  20     2655.34     2717.72     86.14 o 
   0   5  20      686.90      764.61     42.61 o 
   1   5  20     2696.97     2868.55     77.26 o 
   2   5  20      104.23       65.47     28.58 o 
   3   5  20     1463.20     1549.27    105.39 o 
   4   5  20      309.81      265.98     32.20 o 
   5   5  20     1328.74     1244.65     72.88 o 
   6   5  20       97.16       79.37     23.58 o 
   7   5  20      226.52      168.52     43.30 o 
   8   5  20       85.28       41.10     32.17 o 
  -8   6  20       87.65       45.09     22.03 o 
  -7   6  20       98.81      132.01     28.36 o 
  -6   6  20       18.00       29.56     22.90 o 
  -5   6  20      317.52      294.00     36.81 o 
  -4   6  20      184.31      126.82     26.70 o 
  -3   6  20       18.60        3.37     13.76 o 
  -2   6  20      214.83      252.41     31.44 o 
  -1   6  20       13.67       20.00     16.79 o 
   0   6  20      140.24       94.80     21.96 o 
   1   6  20       21.11       17.72     14.14 o 
   2   6  20      204.54      188.52     28.11 o 
   3   6  20       33.10       56.03     24.51 o 
   4   6  20      177.09      170.67     56.74 o 
   5   6  20      339.76      338.42     76.26 o 
   6   6  20       10.60       11.15     25.61 o 
   7   6  20      117.45       74.56     35.15 o 
   8   6  20       75.81       72.72     38.59 o 
  -7   7  20      203.62      201.41     34.43 o 
  -6   7  20      375.41      383.20     43.37 o 
  -5   7  20      431.02      441.77     44.14 o 
  -4   7  20      773.86      908.76     70.98 o 
  -3   7  20      355.86      324.99     36.36 o 
  -2   7  20     2002.64     1997.82     74.89 o 
  -1   7  20      380.59      350.04     36.11 o 
   0   7  20     1638.35     1713.87     79.80 o 
   1   7  20      355.72      363.40     36.00 o 
   2   7  20     1975.25     1945.71     84.13 o 
   3   7  20      366.90      274.61     49.55 o 
   4   7  20      753.90      755.60    105.23 o 
   5   7  20      425.23      467.62     62.27 o 
   6   7  20      368.36      239.82     68.36 o 
   7   7  20      198.58      183.09     46.09 o 
  -7   8  20      133.14      109.89     33.28 o 
  -6   8  20       29.79       28.56     20.91 o 
  -5   8  20      121.33       86.00     24.91 o 
  -4   8  20       70.43       65.30     21.64 o 
  -3   8  20       17.07        8.95     14.80 o 
  -2   8  20       18.47       21.41     15.64 o 
  -1   8  20       37.82       36.69     17.57 o 
   0   8  20       17.78       20.23     26.37 o 
   1   8  20       40.54       52.03     36.69 o 
   2   8  20       15.62        5.57     19.45 o 
   3   8  20       21.40        2.41     23.50 o 
   4   8  20       82.75       52.56     43.31 o 
   5   8  20      110.40      151.12     55.89 o 
   6   8  20       28.61       85.39     55.30 o 
   7   8  20      120.16       72.43     53.91 o 
  -7   9  20       55.44       17.79     20.10 o 
  -6   9  20      459.10      464.26     47.88 o 
  -5   9  20       61.25       29.84     20.46 o 
  -4   9  20      804.60      880.81     59.47 o 
  -3   9  20       45.43       69.81     22.14 o 
  -2   9  20     1271.32     1384.65     65.22 o 
  -1   9  20      237.80      293.22     40.18 o 
   0   9  20      797.60      815.20     77.08 o 
   1   9  20      257.39      282.88     40.16 o 
   2   9  20     1322.83     1405.22     93.34 o 
   3   9  20       29.88       21.92     26.80 o 
   4   9  20      789.38      975.63    115.81 o 
   6   9  20      464.68      427.49     90.82 o 
   7   9  20       43.69       33.79     46.95 o 
  -6  10  20       96.30      105.05     29.01 o 
  -5  10  20       94.64       62.41     23.93 o 
  -4  10  20      176.98      166.07     32.17 o 
  -3  10  20       69.67       94.08     24.85 o 
  -2  10  20       67.15       59.14     23.93 o 
  -1  10  20       77.36       82.27     32.96 o 
   0  10  20      249.65      245.60     39.70 o 
   1  10  20       68.72       29.16     57.00 o 
   2  10  20       62.60       67.34     32.98 o 
   3  10  20       73.81       51.98     28.93 o 
   4  10  20      172.29      184.35     60.30 o 
  -5  11  20      391.99      334.79     44.55 o 
  -4  11  20      329.77      264.43     80.01 o 
  -3  11  20      479.55      596.27     60.57 o 
  -2  11  20      167.52      122.84     40.31 o 
  -1  11  20      770.35      825.57     82.92 o 
   0  11  20      306.68      334.98     55.29 o 
   1  11  20      715.64      790.75     77.87 o 
   2  11  20      155.71      223.23     47.63 o 
   3  11  20      496.97      599.91    101.33 o 
   4  11  20      307.43      366.53     84.01 o 
  -4  12  20       39.76       82.84     30.88 o 
  -3  12  20       28.74       18.86     28.82 o 
  -2  12  20       37.38       33.07     30.46 o 
  -1  12  20       29.29        5.94     40.72 o 
   0  12  20       55.68       42.20     29.51 o 
   1  12  20       25.40       -5.28     24.41 o 
   2  12  20       40.77       88.07     51.51 o 
   3  12  20       23.07       17.06     40.95 o 
   4  12  20       30.13       50.99     44.27 o 
   5  12  20        6.65       -7.92     42.28 o 
  -3  13  20      392.63      414.40     68.24 o 
  -2  13  20      107.36       98.99     72.22 o 
  -1  13  20      402.90      377.72     94.06 o 
   0  13  20      147.22       97.17     40.11 o 
   1  13  20      419.19      514.15    103.43 o 
   2  13  20      103.76       84.54     55.10 o 
   3  13  20      370.67      483.89    100.01 o 
  -1  14  20       23.35        8.49     28.99 o 
   0  14  20       46.59       39.54     31.92 o 
   1  14  20       21.20       49.38     45.44 o 
   1   0  21     3923.08     3987.73    110.16 o 
   2   0  21        1.10       -2.15     13.28 o 
   3   0  21     2140.43     2171.80     76.99 o 
   4   0  21       51.22       36.56     17.76 o 
   5   0  21     2586.25     2764.04    115.73 o 
   6   0  21        3.78       15.66     19.53 o 
   7   0  21      914.62      962.34     72.63 o 
   8   0  21        3.66       14.34     22.31 o 
  -8   1  21      209.49      196.15     39.98 o 
  -7   1  21       81.17       56.53     24.79 o 
  -6   1  21      175.20      128.48     31.44 o 
  -5   1  21      184.61      156.76     27.35 o 
  -4   1  21       19.94       26.84     17.25 o 
  -3   1  21      176.87      157.64     25.45 o 
  -2   1  21      126.15      119.24     31.31 o 
  -1   1  21      301.89      281.00     28.93 o 
   0   1  21       36.09        7.98     15.68 o 
   1   1  21      324.26      373.69     36.95 o 
   2   1  21      112.67       64.30     17.25 o 
   3   1  21      135.69       75.72     30.32 o 
   4   1  21       27.98        4.35     14.96 o 
   5   1  21      199.85      174.84     31.56 o 
   6   1  21      149.28      162.36     32.72 o 
   7   1  21       56.85       81.43     33.94 o 
   8   1  21      209.89      145.36     35.65 o 
  -8   2  21      200.30      265.75     45.21 o 
  -7   2  21      267.65      276.21     44.43 o 
  -6   2  21      512.26      549.07     47.91 o 
  -5   2  21      551.96      614.01     48.27 o 
  -4   2  21     1302.82     1229.93     62.54 o 
  -3   2  21      745.33      736.21     48.95 o 
  -2   2  21     1007.33     1029.04     55.03 o 
  -1   2  21     1216.61     1221.41     65.01 o 
   0   2  21      945.13      988.55     55.30 o 
   1   2  21     1189.06     1220.79     60.40 o 
   2   2  21      986.58      967.31     54.99 o 
   3   2  21      745.61      707.56     57.72 o 
   4   2  21     1229.49     1229.63    144.68 o 
   5   2  21      564.79      660.39     63.93 o 
   6   2  21      509.39      463.77     50.78 o 
   7   2  21      263.62      269.82     41.14 o 
   8   2  21      204.67      144.07     29.63 o 
  -8   3  21       90.87      106.62     33.67 o 
  -7   3  21      288.12      272.82     43.04 o 
  -6   3  21       18.94       22.80     18.23 o 
  -5   3  21      306.17      242.03     32.73 o 
  -4   3  21      239.35      229.09     31.16 o 
  -3   3  21      114.58       81.45     21.55 o 
  -2   3  21      301.02      337.25     35.67 o 
  -1   3  21       84.62       92.00     21.49 o 
   0   3  21      621.15      651.15     42.69 o 
   1   3  21       87.05       87.38     22.83 o 
   2   3  21      312.80      324.87     45.53 o 
   3   3  21      119.58      102.38     19.83 o 
   4   3  21      222.26      240.13     36.61 o 
   5   3  21      338.01      398.06     62.75 o 
   6   3  21       31.27       67.20     21.37 o 
   7   3  21      270.24      283.82     37.75 o 
   8   3  21       87.17       82.91     26.22 o 
  -8   4  21      368.49      343.11     50.05 o 
  -7   4  21        0.17       -4.78     17.18 o 
  -6   4  21     1243.27     1156.95     78.09 o 
  -5   4  21       96.66       73.97     23.67 o 
  -4   4  21     1264.44     1271.02     65.56 o 
  -3   4  21       38.89       28.29     16.86 o 
  -2   4  21     2681.44     2650.83     87.79 o 
  -1   4  21      174.32      166.72     26.70 o 
   0   4  21     1837.56     1963.61     74.71 o 
   1   4  21      174.33      151.34     27.51 o 
   2   4  21     2778.38     2943.95     90.70 o 
   3   4  21       38.03       33.32     23.10 o 
   4   4  21     1275.49     1384.76     65.39 o 
   5   4  21      100.55       97.93     28.94 o 
   6   4  21     1258.17     1212.33    118.19 o 
   7   4  21        0.47       -8.66     18.55 o 
   8   4  21      400.39      425.02     66.51 o 
  -8   5  21      142.37      122.58     30.06 o 
  -7   5  21      223.47      238.21     37.07 o 
  -6   5  21      140.06       92.36     25.67 o 
  -5   5  21      154.48      156.03     28.46 o 
  -4   5  21      182.40      119.55     25.43 o 
  -3   5  21      483.91      495.27     43.85 o 
  -2   5  21      131.57      129.93     24.54 o 
  -1   5  21       44.85       30.59     16.95 o 
   0   5  21       56.52       32.74     16.61 o 
   1   5  21       54.17       61.40     17.83 o 
   2   5  21      129.46      182.47     32.67 o 
   3   5  21      489.56      503.44     61.34 o 
   4   5  21      213.23      279.19     34.19 o 
   5   5  21      108.41       84.90     34.03 o 
   6   5  21      131.55      127.67     31.70 o 
   7   5  21      213.62      168.51     51.36 o 
   8   5  21      156.82      100.32     74.43 o 
  -7   6  21      210.49      190.00     33.97 o 
  -6   6  21      110.16       74.09     24.04 o 
  -5   6  21      324.60      269.48     61.72 o 
  -4   6  21      680.00      728.18     53.27 o 
  -3   6  21      945.84      902.93     56.34 o 
  -2   6  21      382.19      319.89     48.43 o 
  -1   6  21      653.39      584.99     45.62 o 
   0   6  21     1485.42     1665.22     60.53 o 
   1   6  21      730.51      761.92     48.90 o 
   2   6  21      421.51      456.26     47.08 o 
   3   6  21      930.20      977.10     64.62 o 
   4   6  21      691.73      681.66    228.55 o 
   5   6  21      343.69      333.86     55.43 o 
   6   6  21       94.80      145.33     40.56 o 
   7   6  21      205.87      184.83     66.20 o 
  -7   7  21       23.85        7.24     19.50 o 
  -6   7  21      176.56      139.67     33.44 o 
  -5   7  21      200.26      222.76     33.64 o 
  -4   7  21      424.20      425.92     43.54 o 
  -3   7  21       53.96       65.88     23.40 o 
  -2   7  21       52.66       58.78     20.84 o 
  -1   7  21       97.42       89.39     22.86 o 
   0   7  21        1.27       20.97     14.84 o 
   1   7  21       81.18       38.60     29.16 o 
   2   7  21       51.95       36.03     21.75 o 
   3   7  21       63.86       66.13     30.99 o 
   4   7  21      409.01      554.75     94.16 o 
   5   7  21      183.27      189.19     44.42 o 
   6   7  21      169.01      250.18     70.84 o 
   7   7  21       28.81      -13.57     39.98 o 
  -7   8  21      335.17      301.94     49.43 o 
  -6   8  21        6.14       29.36     20.57 o 
  -5   8  21      509.64      595.29     53.11 o 
  -4   8  21       25.96       43.50     20.44 o 
  -3   8  21     1419.93     1606.71     70.65 o 
  -2   8  21        3.25        5.75     17.15 o 
  -1   8  21     1194.97     1324.38     71.43 o 
   0   8  21      138.81       81.34     25.78 o 
   1   8  21     1191.26     1154.42     71.77 o 
   2   8  21        3.52        1.97     33.12 o 
   3   8  21     1429.01     1567.25    146.54 o 
   4   8  21       27.42       58.04     47.47 o 
   6   8  21        7.99       -4.45     38.42 o 
   7   8  21      338.77      250.07     77.42 o 
  -6   9  21      248.54      213.33     36.12 o 
  -5   9  21      189.98      142.41     29.59 o 
  -4   9  21      119.70       89.55     25.18 o 
  -3   9  21       95.65      121.59     28.15 o 
  -2   9  21       53.96       69.00     22.30 o 
  -1   9  21      148.71      154.98     31.39 o 
   0   9  21        2.07       -4.35     19.15 o 
   1   9  21      161.46      113.20     29.86 o 
   2   9  21       53.42       28.74     29.45 o 
   3   9  21      100.24       83.33     46.25 o 
   4   9  21      116.65      144.57     57.36 o 
  -5  10  21      206.19      180.81     32.77 o 
  -4  10  21      193.10      138.72     29.09 o 
  -3  10  21      162.58      134.29     28.32 o 
  -2  10  21      260.31      276.97     42.01 o 
  -1  10  21      281.96      317.94     55.61 o 
   0  10  21      552.71      568.73     57.12 o 
   1  10  21      249.00      285.22     52.13 o 
   2  10  21      255.20      312.03     52.82 o 
   3  10  21      184.51      115.79     38.75 o 
  -5  11  21       99.06       85.53     27.31 o 
  -4  11  21       21.04       56.97     23.45 o 
  -3  11  21       81.47       51.81     39.74 o 
  -2  11  21       15.33       24.70     26.18 o 
  -1  11  21       10.68       14.10     26.13 o 
   0  11  21      120.62      125.82     40.21 o 
   1  11  21       15.84       23.65     28.40 o 
   2  11  21       22.78       53.11     39.55 o 
   3  11  21       75.97      169.33     62.46 o 
   4  11  21       25.78       72.10     48.84 o 
  -4  12  21      390.68      382.60     66.50 o 
  -3  12  21        1.39       13.92     28.62 o 
  -2  12  21      697.53      646.13     78.98 o 
  -1  12  21        3.19        0.34     27.39 o 
   0  12  21      572.42      597.61    104.43 o 
   1  12  21        3.31       -0.07     26.39 o 
   2  12  21      710.49      741.45    117.00 o 
   3  12  21        1.10       11.44     43.60 o 
   4  12  21      423.50      392.44     92.44 o 
  -2  13  21       57.29       38.32     35.21 o 
  -1  13  21       19.19       37.67     31.79 o 
   0  13  21       34.84        6.77     63.04 o 
   1  13  21       21.78       25.45     43.06 o 
   2  13  21       60.97       77.25     53.42 o 
   0   0  22     1396.11     1421.54     90.09 o 
   1   0  22        9.83        0.82     16.39 o 
   2   0  22      796.57      818.72     45.88 o 
   3   0  22      243.32      253.29     32.60 o 
   4   0  22      260.20      329.47     79.55 o 
   5   0  22      420.14      261.92     40.70 o 
   6   0  22      767.77      885.66     69.53 o 
   7   0  22      291.06      310.55     49.11 o 
   8   0  22      167.27      123.14     34.74 o 
  -8   1  22      127.05      158.42     38.63 o 
  -7   1  22       67.00       48.09     26.01 o 
  -6   1  22      364.16      311.33     44.39 o 
  -5   1  22        0.43       10.15     18.32 o 
  -4   1  22      591.76      568.70     46.53 o 
  -3   1  22      185.54      126.96     30.14 o 
  -2   1  22      564.25      551.84     44.15 o 
  -1   1  22       62.10       46.37     20.05 o 
   0   1  22      752.14      782.63     51.39 o 
   1   1  22       84.52       83.99     22.33 o 
   2   1  22      546.83      539.26     44.87 o 
   3   1  22      203.84      207.44     29.95 o 
   4   1  22      526.02      502.08     53.20 o 
   5   1  22        2.23       21.95     20.28 o 
   6   1  22      344.43      287.12     42.32 o 
   7   1  22       74.86       55.14     28.86 o 
   8   1  22      112.96       49.00     26.84 o 
  -8   2  22      223.58      232.37     66.69 o 
  -7   2  22      295.24      303.82     47.30 o 
  -6   2  22      640.09      628.62     53.25 o 
  -5   2  22      426.70      437.75     42.96 o 
  -4   2  22      857.57      906.22     56.59 o 
  -3   2  22      664.90      627.13     47.73 o 
  -2   2  22      870.07      799.97     51.91 o 
  -1   2  22      751.83      744.09     45.29 o 
   0   2  22     1042.86      990.61     57.32 o 
   1   2  22      746.58      800.26     51.96 o 
   2   2  22      869.26      886.79     54.59 o 
   3   2  22      654.87      608.86     41.65 o 
   4   2  22      846.56      864.81     64.42 o 
   5   2  22      432.13      416.11     49.65 o 
   6   2  22      630.52      618.25     85.56 o 
   7   2  22      299.44      304.23     44.54 o 
   8   2  22      221.82      145.02     42.06 o 
  -8   3  22       56.27       21.84     47.52 o 
  -7   3  22      174.86      158.14     36.26 o 
  -6   3  22        9.29        0.81     16.81 o 
  -5   3  22      374.41      378.96     41.68 o 
  -4   3  22      202.74      170.52     28.82 o 
  -3   3  22      760.74      789.93     52.79 o 
  -2   3  22      164.61      132.73     25.50 o 
  -1   3  22      802.80      847.42     53.51 o 
   0   3  22        6.52       13.68     16.37 o 
   1   3  22      873.88      938.71     55.24 o 
   2   3  22      154.08      104.05     23.43 o 
   3   3  22      693.00      841.64     63.19 o 
   4   3  22      198.87      255.99     33.08 o 
   5   3  22      384.01      450.90     57.91 o 
   6   3  22       17.63       11.05     20.43 o 
   7   3  22      147.95      144.72     30.82 o 
   8   3  22       74.00       91.00     57.14 o 
  -7   4  22      234.69      220.79     35.51 o 
  -6   4  22      140.17       81.24     43.58 o 
  -5   4  22     1031.57     1149.71     90.01 o 
  -4   4  22      178.83      163.43     28.57 o 
  -3   4  22      748.71      723.08     66.46 o 
  -2   4  22       96.04       75.65     21.57 o 
  -1   4  22      774.72      789.75     51.16 o 
   0   4  22        1.96       22.89     14.42 o 
   1   4  22      771.61      763.92     51.86 o 
   2   4  22      111.37      143.05     27.11 o 
   3   4  22      766.64      871.67     63.83 o 
   4   4  22      180.71      183.05     49.71 o 
   5   4  22      990.35     1013.75     60.15 o 
   6   4  22      161.24      129.85     32.72 o 
   7   4  22      237.08      316.27     46.21 o 
  -7   5  22      155.38      179.22     33.09 o 
  -6   5  22      124.98       83.68     24.79 o 
  -5   5  22      590.99      625.30     56.17 o 
  -4   5  22       65.96      102.05     27.56 o 
  -3   5  22      295.39      320.58     37.67 o 
  -2   5  22       82.75       41.07     18.89 o 
  -1   5  22     1090.92     1113.47     59.61 o 
   0   5  22       76.52       77.62     20.54 o 
   1   5  22      958.36      988.32     57.22 o 
   2   5  22       97.48       79.08     25.80 o 
   3   5  22      331.98      390.64     47.33 o 
   4   5  22       59.24       48.96     26.04 o 
   5   5  22      548.95      662.04     90.95 o 
   6   5  22      142.64       66.11     33.34 o 
   7   5  22      196.88      180.15     64.96 o 
  -7   6  22      458.52      533.64     52.64 o 
  -6   6  22      234.22      166.83     32.07 o 
  -5   6  22      213.63      200.93     33.54 o 
  -4   6  22      623.89      650.85     52.68 o 
  -3   6  22      453.36      349.19     39.10 o 
  -2   6  22      247.98      214.49     32.03 o 
  -1   6  22      301.18      276.66     34.13 o 
   0   6  22      197.04      191.07     26.12 o 
   1   6  22      333.09      372.23     38.57 o 
   2   6  22      243.49      241.53     47.02 o 
   3   6  22      447.88      443.02     61.49 o 
   4   6  22      668.85      629.93     72.02 o 
   5   6  22      230.79      332.39     55.36 o 
   6   6  22      242.10      313.51     56.72 o 
   7   6  22      438.45      321.71     85.55 o 
  -6   7  22      140.64       98.49     27.24 o 
  -5   7  22       93.02       62.87     24.07 o 
  -4   7  22      298.07      287.87     52.24 o 
  -3   7  22      252.46      217.47     32.19 o 
  -2   7  22      657.85      606.25     54.93 o 
  -1   7  22      233.94      240.35     38.86 o 
   0   7  22      511.24      545.33     45.91 o 
   1   7  22      267.42      323.08     36.28 o 
   2   7  22      598.27      583.00     69.51 o 
   3   7  22      242.21      299.78     52.49 o 
   4   7  22      305.60      270.61     76.04 o 
   5   7  22       82.15       96.29     51.89 o 
   6   7  22      137.39      146.49     63.58 o 
  -6   8  22      184.60      143.44     31.25 o 
  -5   8  22       88.65       99.32     27.33 o 
  -4   8  22      450.70      443.46     47.93 o 
  -3   8  22       39.86       38.89     19.80 o 
  -2   8  22      593.14      633.11     63.15 o 
  -1   8  22       12.20        8.66     17.42 o 
   0   8  22      299.25      280.06     35.86 o 
   1   8  22        9.10       17.06     21.49 o 
   2   8  22      607.82      741.02     60.31 o 
   3   8  22       31.64       38.95     38.22 o 
   4   8  22      470.96      595.96     99.81 o 
  -5   9  22       12.02       19.01     20.00 o 
  -4   9  22      280.87      257.62     55.78 o 
  -3   9  22       26.91       39.51     20.96 o 
  -2   9  22      473.84      448.45     44.54 o 
  -1   9  22      106.10       84.09     27.80 o 
   0   9  22      679.65      717.60     62.93 o 
   1   9  22       80.76       23.49     32.39 o 
   2   9  22      475.52      421.37     71.31 o 
   3   9  22       28.29       17.33     38.87 o 
   4   9  22      304.49      339.52     79.42 o 
  -5  10  22      140.59       93.32     28.00 o 
  -4  10  22      201.26      248.63     36.32 o 
  -3  10  22      301.95      296.92     38.45 o 
  -2  10  22      264.27      286.42     42.50 o 
  -1  10  22      283.97      352.80     57.48 o 
   0  10  22      216.49      140.74     33.78 o 
   1  10  22      286.42      298.92     64.75 o 
   2  10  22      272.51      354.98     57.08 o 
   3  10  22      306.08      357.40     71.65 o 
  -4  11  22       67.93       69.64     25.17 o 
  -3  11  22      284.27      259.30     68.87 o 
  -2  11  22       63.42       60.23     31.91 o 
  -1  11  22      234.95      308.82     56.87 o 
   0  11  22       64.66       26.92     29.26 o 
   1  11  22      277.96      315.96     57.27 o 
   2  11  22       67.99       43.31     31.02 o 
   3  11  22      276.54      309.66     82.18 o 
  -3  12  22      194.85      127.98     63.15 o 
  -2  12  22        5.86       26.86     32.08 o 
  -1  12  22      176.36      213.15     81.91 o 
   0  12  22       21.62       39.58     30.77 o 
   1  12  22      163.34      140.61     42.20 o 
   2  12  22        4.22       20.75     39.80 o 
   3  12  22      216.64      209.06     72.50 o 
   1   0  23       30.22       27.01     18.60 o 
   2   0  23      178.00      126.57     25.89 o 
   3   0  23       81.03       67.10     21.88 o 
   4   0  23       48.45       20.85     18.11 o 
   5   0  23       18.43       22.16     20.99 o 
   6   0  23      194.18      191.29     37.66 o 
   7   0  23       13.55       15.64     23.07 o 
  -7   1  23      434.97      508.85    121.79 o 
  -6   1  23      109.76      108.84     31.24 o 
  -5   1  23      659.08      715.28     67.87 o 
  -4   1  23      287.61      289.01     48.29 o 
  -3   1  23     1116.29     1199.83     64.60 o 
  -2   1  23      173.95      133.00     40.12 o 
  -1   1  23     1177.70     1289.09     84.67 o 
   0   1  23      161.62      168.01     28.52 o 
   1   1  23     1131.08     1297.82     66.63 o 
   2   1  23      201.60      250.50     33.94 o 
   3   1  23     1265.68     1511.53     80.07 o 
   4   1  23      282.26      241.85     39.81 o 
   5   1  23      645.63      694.56     62.47 o 
   6   1  23      116.17       83.31     30.98 o 
   7   1  23      482.26      480.19     56.79 o 
  -7   2  23       19.88       41.58     26.66 o 
  -6   2  23       91.34       93.08     30.08 o 
  -5   2  23      175.13      176.79     29.96 o 
  -4   2  23       93.90       78.27     22.88 o 
  -3   2  23      266.67      270.37     34.09 o 
  -2   2  23      117.06      138.32     26.17 o 
  -1   2  23      281.54      270.03     34.66 o 
   0   2  23      185.61      189.71     30.37 o 
   1   2  23      298.49      286.53     37.25 o 
   2   2  23      106.98       71.70     23.32 o 
   3   2  23      282.64      300.31     55.07 o 
   4   2  23       97.39       65.20     25.10 o 
   5   2  23      169.82      116.82     35.76 o 
   6   2  23       98.62      144.48     34.53 o 
   7   2  23       17.46        4.27     22.51 o 
  -7   3  23      167.37      117.32     33.70 o 
  -6   3  23      273.47      286.03     37.61 o 
  -5   3  23      139.00      174.52     31.02 o 
  -4   3  23      873.33      972.35     60.78 o 
  -3   3  23      244.46      194.15     37.19 o 
  -2   3  23     1004.43     1031.44    103.62 o 
  -1   3  23      345.07      301.20     31.18 o 
   0   3  23     1381.84     1511.90     69.04 o 
   1   3  23      327.90      337.80     38.12 o 
   2   3  23     1064.64     1111.13     61.76 o 
   3   3  23      216.97      238.79     67.77 o 
   4   3  23      942.99     1036.01     60.63 o 
   5   3  23      120.27       97.36     30.16 o 
   6   3  23      245.77      225.84     63.96 o 
   7   3  23      148.89      138.50     36.28 o 
  -7   4  23      257.14      253.24     39.40 o 
  -6   4  23       22.05       40.30     22.48 o 
  -5   4  23       53.36       41.38     21.33 o 
  -4   4  23       20.09        2.43     16.84 o 
  -3   4  23       68.98       72.18     22.49 o 
  -2   4  23       61.99       74.37     21.87 o 
  -1   4  23       89.27       97.91     25.26 o 
   0   4  23      300.30      321.47     37.83 o 
   1   4  23       81.35       73.72     22.54 o 
   2   4  23       58.18       66.91     26.69 o 
   3   4  23       60.05       70.33     26.92 o 
   4   4  23       28.55       16.38     23.37 o 
   5   4  23       69.81       64.43     23.62 o 
   6   4  23       16.44       18.28     23.13 o 
   7   4  23      250.17      225.14     40.79 o 
  -7   5  23      145.24      106.68     42.28 o 
  -6   5  23      600.42      598.62     53.78 o 
  -5   5  23      138.08      127.09     32.81 o 
  -4   5  23      511.87      562.77     71.26 o 
  -3   5  23      131.22      115.35     26.26 o 
  -2   5  23     1348.62     1445.96     70.76 o 
  -1   5  23      270.44      245.20     29.76 o 
   0   5  23     1038.08     1138.35     70.85 o 
   1   5  23      251.39      210.76     32.38 o 
   2   5  23     1333.77     1439.34     81.62 o 
   3   5  23      152.41      118.39     29.53 o 
   4   5  23      457.70      519.00     68.51 o 
   5   5  23      110.47       48.89     27.06 o 
   6   5  23      605.44      485.44     69.29 o 
   7   5  23      146.02       50.40     48.60 o 
  -6   6  23      138.04       95.65     32.77 o 
  -5   6  23       25.82       16.80     19.68 o 
  -4   6  23      174.97      130.90     27.65 o 
  -3   6  23        2.66       31.53     19.22 o 
  -2   6  23       17.99       10.73     17.84 o 
  -1   6  23      149.58      157.92     29.97 o 
   0   6  23       50.55       37.42     17.89 o 
   1   6  23      164.89      185.02     36.86 o 
   2   6  23       27.71       21.75     22.80 o 
   3   6  23        2.97        4.20     25.93 o 
   4   6  23      163.16      181.35    108.95 o 
   5   6  23       27.66       33.99     40.87 o 
   6   6  23      165.03      118.41    109.79 o 
  -6   7  23      297.74      344.40     51.07 o 
  -5   7  23      431.01      437.88     48.27 o 
  -4   7  23      302.49      336.94     41.36 o 
  -3   7  23      796.22      952.48     61.78 o 
  -2   7  23      199.51      205.26     31.08 o 
  -1   7  23      768.18      878.82     80.99 o 
   0   7  23      503.22      471.85     44.37 o 
   1   7  23      768.82      857.31     69.53 o 
   2   7  23      212.02      137.38     42.62 o 
   3   7  23      743.98      842.53     81.67 o 
   4   7  23      286.98      421.55     89.22 o 
   5   7  23      458.56      447.13     93.23 o 
  -5   8  23       77.05       43.68     22.27 o 
  -4   8  23       29.23       22.67     20.49 o 
  -3   8  23       10.91       11.30     18.68 o 
  -2   8  23       50.54       45.86     21.19 o 
  -1   8  23       31.97       30.63     25.94 o 
   0   8  23       11.79       -1.25     17.77 o 
   1   8  23       25.01       17.75     22.65 o 
   2   8  23       47.53       23.59     32.10 o 
   3   8  23        5.40       28.23     46.86 o 
   4   8  23       34.20       13.27     43.15 o 
  -5   9  23      488.47      518.52     53.66 o 
  -4   9  23       40.66       42.06     22.23 o 
  -3   9  23      641.11      793.06     59.95 o 
  -2   9  23       69.84       64.77     24.65 o 
  -1   9  23      838.74      938.05     70.20 o 
   0   9  23       90.81      135.12     38.80 o 
   1   9  23      798.69      892.47     69.04 o 
   2   9  23       67.78      111.57     38.40 o 
   3   9  23      619.01      550.25    102.75 o 
   4   9  23       40.57       53.65     46.31 o 
  -4  10  23       48.78       45.31     22.95 o 
  -3  10  23       31.49       54.24     23.82 o 
  -2  10  23       95.81      110.38     41.68 o 
  -1  10  23       29.38       45.88     30.16 o 
   0  10  23       43.29       24.55     24.70 o 
   1  10  23       25.84       -2.54     27.14 o 
   2  10  23       93.84      109.82     38.63 o 
   3  10  23       27.21        7.44     41.13 o 
  -3  11  23       91.01       84.88     41.37 o 
  -2  11  23      334.16      312.72     58.92 o 
  -1  11  23      186.95      140.57     44.14 o 
   0  11  23      661.78      725.24     96.51 o 
   1  11  23      181.78      180.30     47.71 o 
   2  11  23      289.95      278.77    118.64 o 
   3  11  23       76.69       67.93     49.07 o 
   0  12  23       17.26       20.02     39.74 o 
   0   0  24     2699.96     2902.78    138.96 o 
   1   0  24       16.48        1.96     16.76 o 
   2   0  24     2024.65     2041.07     80.62 o 
   3   0  24        0.29       -1.18     15.65 o 
   4   0  24     1570.49     1638.44    146.29 o 
   5   0  24       43.23       96.75     34.00 o 
   6   0  24      474.55      478.72     69.92 o 
   7   0  24       17.42       44.32     27.61 o 
  -7   1  24      144.76      192.40     39.88 o 
  -6   1  24      107.32       43.38     24.53 o 
  -5   1  24       90.51       57.79     23.22 o 
  -4   1  24      112.03       86.52     24.39 o 
  -3   1  24      171.51      119.57     26.64 o 
  -2   1  24      167.08      141.69     33.14 o 
  -1   1  24        1.82      -14.35     14.35 o 
   0   1  24      292.31      322.51     38.66 o 
   1   1  24        4.81       12.40     17.78 o 
   2   1  24      143.23      146.54     28.44 o 
   3   1  24      208.66      192.50     30.91 o 
   4   1  24       85.60       48.28     26.06 o 
   5   1  24       75.61       38.95     29.40 o 
   6   1  24      101.31      160.53     37.96 o 
   7   1  24      149.74      153.50     38.76 o 
  -6   2  24      217.98      214.60     50.40 o 
  -5   2  24      301.49      272.90     49.94 o 
  -4   2  24      353.27      317.54     37.89 o 
  -3   2  24      602.42      670.01     52.41 o 
  -2   2  24      672.98      728.99     48.06 o 
  -1   2  24      839.48      850.95     56.78 o 
   0   2  24      369.80      374.85     69.34 o 
   1   2  24      830.18      893.06     58.04 o 
   2   2  24      703.81      778.25     55.18 o 
   3   2  24      589.98      744.08     54.34 o 
   4   2  24      338.26      328.25     57.13 o 
   5   2  24      288.13      291.99     43.80 o 
   6   2  24      229.61      231.56     41.79 o 
  -6   3  24      162.86      135.97     31.16 o 
  -5   3  24       33.94       32.10     19.68 o 
  -4   3  24       88.40       58.61     22.12 o 
  -3   3  24      173.37      199.45     35.69 o 
  -2   3  24       45.05       53.65     21.44 o 
  -1   3  24       77.54       49.63     21.50 o 
   0   3  24       43.33       24.50     18.99 o 
   1   3  24       85.82       85.46     24.45 o 
   2   3  24       45.18        8.09     18.12 o 
   3   3  24      159.43      156.35     62.12 o 
   4   3  24       93.91      124.39     32.82 o 
   5   3  24       19.83       12.43     20.24 o 
   6   3  24      183.17      198.80     39.25 o 
  -6   4  24       41.80       64.76     25.27 o 
  -5   4  24      834.72      800.97     79.37 o 
  -4   4  24       17.99       12.36     17.95 o 
  -3   4  24     1066.47     1215.30     67.27 o 
  -2   4  24       12.96        3.39     16.82 o 
  -1   4  24     1437.70     1588.02     64.32 o 
   0   4  24        7.25       30.68     19.58 o 
   1   4  24     1518.38     1522.95    117.15 o 
   2   4  24       12.94       -7.64     20.34 o 
   3   4  24     1006.40     1143.45    113.24 o 
   4   4  24       17.28       15.29     22.16 o 
   5   4  24      840.67      964.22    114.77 o 
   6   4  24       42.17       26.47     25.54 o 
  -6   5  24      112.49       43.51     23.59 o 
  -5   5  24      269.36      341.83     42.56 o 
  -4   5  24       64.49       82.55     25.77 o 
  -3   5  24       41.64       15.58     18.61 o 
  -2   5  24       54.46       19.65     18.76 o 
  -1   5  24      295.71      298.20     34.25 o 
   0   5  24       21.12       34.42     21.31 o 
   1   5  24      292.87      263.33     42.35 o 
   2   5  24       45.96       28.26     25.23 o 
   3   5  24       56.18       51.75     25.71 o 
   4   5  24       60.36       84.79     36.55 o 
   5   5  24      242.65      175.66     47.60 o 
   6   5  24       84.84      121.14     44.47 o 
  -5   6  24      128.47      123.09     29.54 o 
  -4   6  24      343.30      352.53     42.40 o 
  -3   6  24      329.30      244.97     35.01 o 
  -2   6  24      416.24      387.83     42.48 o 
  -1   6  24      548.03      553.23     44.14 o 
   0   6  24      929.77     1027.67     55.25 o 
   1   6  24      546.91      628.35     59.88 o 
   2   6  24      449.60      434.32     50.68 o 
   3   6  24      367.73      386.82     62.63 o 
   4   6  24      332.55      359.66     60.52 o 
   5   6  24      122.55       52.08     48.01 o 
  -5   7  24       78.40       76.22     26.40 o 
  -4   7  24      105.51       76.78     25.84 o 
  -3   7  24       54.63       76.17     25.12 o 
  -2   7  24      153.75       85.01     24.95 o 
  -1   7  24       12.88       -1.40     16.35 o 
   0   7  24       15.11       -3.23     18.18 o 
   1   7  24       20.30       -7.74     22.16 o 
   2   7  24      148.06      131.64     73.88 o 
   3   7  24       52.92       35.01     32.83 o 
   4   7  24       94.01      136.78     59.62 o 
   5   7  24       79.20      123.26     59.25 o 
  -4   8  24      396.95      438.69     47.90 o 
  -3   8  24       22.33       22.19     20.10 o 
  -2   8  24      729.17      744.23     56.55 o 
  -1   8  24       68.02       59.24     23.69 o 
   0   8  24     1006.55     1099.07     64.51 o 
   1   8  24       68.69       71.45     29.33 o 
   2   8  24      732.63      707.58     85.26 o 
   3   8  24       23.07      -37.91     37.91 o 
   4   8  24      418.83      396.48     93.89 o 
  -4   9  24       49.25       59.91     25.67 o 
  -3   9  24       63.14       88.17     26.42 o 
  -2   9  24       47.42       46.49     26.39 o 
  -1   9  24       43.42       26.64     21.78 o 
   0   9  24       28.97        6.16     22.61 o 
   1   9  24       39.49       48.86     27.49 o 
   2   9  24       38.84       33.82     44.99 o 
   3   9  24       53.25      168.57     67.38 o 
   4   9  24       48.61       87.93     55.57 o 
  -3  10  24      175.84      135.27     45.08 o 
  -2  10  24      205.60      214.24     59.86 o 
  -1  10  24      278.77      266.60     48.79 o 
   0  10  24       42.63        9.61     26.70 o 
   1  10  24      267.72      221.00     49.36 o 
   2  10  24      191.33      225.15     51.78 o 
   3  10  24      182.38      210.51     71.73 o 
  -1  11  24       67.29      124.57     62.21 o 
   0  11  24       12.29        8.73     28.84 o 
   1  11  24       71.29       33.10     43.45 o 
   1   0  25      985.85      957.83     76.65 o 
   2   0  25        4.23        1.27     17.65 o 
   3   0  25      311.07      217.78     34.60 o 
   4   0  25      333.60      265.51     41.55 o 
   5   0  25      406.10      399.56     52.93 o 
   6   0  25       67.01       34.58     26.03 o 
  -6   1  25       98.39       73.63     30.35 o 
  -5   1  25      270.84      220.32     41.47 o 
  -4   1  25       47.22       38.71     21.38 o 
  -3   1  25      413.44      434.85     53.82 o 
  -2   1  25      151.80      152.61     29.26 o 
  -1   1  25      218.89      182.76     32.67 o 
   0   1  25       26.48        7.23     17.47 o 
   1   1  25      240.98      248.05     35.64 o 
   2   1  25      152.29      185.82     32.14 o 
   3   1  25      389.89      362.93     42.82 o 
   4   1  25       46.21       20.18     20.79 o 
   5   1  25      280.19      288.42     44.80 o 
   6   1  25      100.02       55.98     27.90 o 
  -6   2  25      288.46      286.59     47.35 o 
  -5   2  25      356.12      259.57     37.56 o 
  -4   2  25      396.11      390.53     43.78 o 
  -3   2  25      523.96      541.28     49.37 o 
  -2   2  25      436.97      426.46     61.01 o 
  -1   2  25      437.20      454.14     45.81 o 
   0   2  25      875.06      930.42     61.09 o 
   1   2  25      496.05      595.92     51.71 o 
   2   2  25      418.39      481.35     67.21 o 
   3   2  25      501.52      518.05    135.70 o 
   4   2  25      375.59      425.78     53.40 o 
   5   2  25      351.20      384.35     44.06 o 
   6   2  25      260.81      240.27     42.99 o 
  -6   3  25      199.59      170.67     32.78 o 
  -5   3  25       40.24       42.64     22.90 o 
  -4   3  25      179.93      155.49     30.42 o 
  -3   3  25       44.01       11.62     19.60 o 
  -2   3  25      211.41      176.57     27.42 o 
  -1   3  25       88.24      107.00     37.79 o 
   0   3  25      215.49      137.41     28.88 o 
   1   3  25       69.10       52.82     22.67 o 
   2   3  25      191.00      206.43     34.43 o 
   3   3  25       53.88       80.31     28.04 o 
   4   3  25      205.34      189.10     38.27 o 
   5   3  25       32.80        7.64     21.02 o 
   6   3  25      185.22      224.13     41.51 o 
  -5   4  25      141.51      163.82     31.91 o 
  -4   4  25      422.43      413.19     45.33 o 
  -3   4  25      190.10      168.07     30.24 o 
  -2   4  25      670.05      752.63     50.58 o 
  -1   4  25       51.25       33.18     20.43 o 
   0   4  25      477.18      478.25     46.76 o 
   1   4  25       57.86       48.05     22.87 o 
   2   4  25      676.33      617.11     61.59 o 
   3   4  25      179.32      179.48     37.90 o 
   4   4  25      453.52      422.53     76.81 o 
   5   4  25      156.20       36.04     33.85 o 
  -5   5  25       17.78       22.45     21.42 o 
  -4   5  25      348.47      350.92     42.53 o 
  -3   5  25       19.40        7.44     18.40 o 
  -2   5  25      424.58      530.21     49.36 o 
  -1   5  25       18.98       18.80     17.75 o 
   0   5  25      631.50      639.64     53.42 o 
   1   5  25       12.02       23.74     25.64 o 
   2   5  25      404.92      392.89     50.60 o 
   3   5  25       25.98       24.48     26.67 o 
   4   5  25      361.28      408.49     66.40 o 
   5   5  25       15.14      -19.73     26.93 o 
  -5   6  25      133.11      102.38     31.47 o 
  -4   6  25      191.24      189.43     33.87 o 
  -3   6  25      399.65      390.17     44.51 o 
  -2   6  25      260.51      239.46     40.98 o 
  -1   6  25      299.68      224.24     33.00 o 
   0   6  25      264.84      211.24     38.68 o 
   1   6  25      311.51      218.51     41.10 o 
   2   6  25      290.18      219.10     46.14 o 
   3   6  25      415.61      390.46     85.85 o 
   4   6  25      169.77      124.01     53.42 o 
   5   6  25      147.46      181.88     66.82 o 
  -4   7  25       30.91       42.98     24.33 o 
  -3   7  25      187.56      182.55     32.31 o 
  -2   7  25       57.49       26.86     20.65 o 
  -1   7  25      434.72      508.05     43.85 o 
   0   7  25       42.43       22.61     22.35 o 
   1   7  25      417.28      394.38     51.40 o 
   2   7  25       66.03       56.76     35.18 o 
   3   7  25      191.49      151.73     47.62 o 
   4   7  25       33.39       44.17     43.06 o 
  -3   8  25      250.74      212.12     35.27 o 
  -2   8  25       44.47       35.73     22.02 o 
  -1   8  25      323.58      358.45     41.88 o 
   0   8  25        2.73      -13.99     18.38 o 
   1   8  25      320.18      296.62     63.12 o 
   2   8  25       46.98       21.06     38.85 o 
   3   8  25      266.67      241.19     74.73 o 
  -2   9  25        5.79       -8.47     21.23 o 
  -1   9  25      286.61      284.89     45.46 o 
   0   9  25        6.65        1.61     22.92 o 
   1   9  25      320.95      381.10     51.76 o 
   2   9  25        3.50       13.99     38.43 o 
   0  10  25      151.68      131.03     43.81 o 
   0   0  26      104.39       75.12     36.89 o 
   1   0  26       21.88       39.01     21.49 o 
   2   0  26       58.83       56.71     23.40 o 
   3   0  26      165.25      144.02     30.76 o 
   4   0  26       14.65        9.16     18.23 o 
   5   0  26      218.45      219.93     41.70 o 
  -5   1  26      169.75      138.40     35.10 o 
  -4   1  26      565.55      518.00     49.14 o 
  -3   1  26       84.18       82.47     25.20 o 
  -2   1  26      885.97      948.41     63.79 o 
  -1   1  26       51.44       67.89     24.67 o 
   0   1  26      265.57      261.26     36.79 o 
   1   1  26       66.87       54.51     23.82 o 
   2   1  26      921.75      951.49     63.45 o 
   3   1  26       70.98       60.09     24.30 o 
   4   1  26      562.30      489.64     56.94 o 
   5   1  26      184.71      202.82     35.98 o 
  -5   2  26       44.29       -2.23     20.10 o 
  -4   2  26      222.74      134.70     29.19 o 
  -3   2  26       20.93        9.19     17.27 o 
  -2   2  26       68.92       79.50     25.70 o 
  -1   2  26       95.15       68.25     26.64 o 
   0   2  26       76.78       93.55     26.26 o 
   1   2  26       85.07       78.82     30.60 o 
   2   2  26       66.72       52.66     23.78 o 
   3   2  26       17.62       30.92     26.01 o 
   4   2  26      217.29      237.16     60.67 o 
   5   2  26       43.88       39.33     24.42 o 
  -5   3  26      326.23      326.80     42.66 o 
  -4   3  26      225.30      214.10     35.28 o 
  -3   3  26      618.88      558.14     51.44 o 
  -2   3  26       93.16       82.65     26.46 o 
  -1   3  26      757.98      798.09     59.81 o 
   0   3  26      588.39      591.08     54.90 o 
   1   3  26      709.48      737.45     56.96 o 
   2   3  26       97.59       87.61     25.67 o 
   3   3  26      680.19      868.49     71.74 o 
   4   3  26      215.87      255.13     71.50 o 
   5   3  26      337.33      400.39     65.26 o 
  -5   4  26        2.69        0.72     28.06 o 
  -4   4  26       12.19      -11.67     18.82 o 
  -3   4  26       45.81       30.26     21.85 o 
  -2   4  26       29.58        8.77     17.58 o 
  -1   4  26       15.84        4.36     19.87 o 
   0   4  26        4.30       25.06     21.90 o 
   1   4  26       16.71       29.36     21.49 o 
   2   4  26       33.30       42.17     29.68 o 
   3   4  26       42.07       21.79     34.27 o 
   4   4  26        6.98       -7.93     23.78 o 
   5   4  26        1.99       25.82     47.17 o 
  -4   5  26       95.66      115.43     28.85 o 
  -3   5  26      501.22      553.78     59.74 o 
  -2   5  26       37.61       51.11     20.77 o 
  -1   5  26      525.18      567.91     51.79 o 
   0   5  26      243.02      260.40     36.89 o 
   1   5  26      520.50      487.68     56.32 o 
   2   5  26       49.92      130.97     34.88 o 
   3   5  26      499.49      471.07     56.54 o 
   4   5  26       87.96      151.44     86.90 o 
  -4   6  26       44.35       19.16     21.64 o 
  -3   6  26       35.62       21.61     21.69 o 
  -2   6  26       79.89       92.99     24.47 o 
  -1   6  26       41.30       32.19     20.28 o 
   0   6  26       15.44      -13.63     21.89 o 
   1   6  26       34.32       53.99     29.94 o 
   2   6  26       78.90      137.10     35.25 o 
   3   6  26       34.04       59.00     36.52 o 
   4   6  26       44.85       41.80     33.06 o 
  -3   7  26      135.44      125.36     30.81 o 
  -2   7  26      292.96      337.40     38.73 o 
  -1   7  26      242.84      270.24     38.35 o 
   0   7  26      356.87      332.98     70.45 o 
   1   7  26      247.50      262.49     43.91 o 
   2   7  26      276.48      371.82     89.52 o 
   3   7  26      131.30      129.83     42.25 o 
  -2   8  26       14.71       17.22     19.96 o 
  -1   8  26       23.20        9.30     21.07 o 
   0   8  26        1.05       11.17     24.04 o 
   1   8  26       24.25       33.45     34.34 o 
   2   8  26        9.37       30.43     32.00 o 
   1   0  27      945.35     1060.24     67.73 o 
   2   0  27       24.81       16.45     21.51 o 
   3   0  27      988.40      954.94     66.14 o 
   4   0  27        3.93       30.51     26.16 o 
  -4   1  27       31.96       42.58     21.30 o 
  -3   1  27      164.97      221.89     36.69 o 
  -2   1  27       15.93       33.65     22.02 o 
  -1   1  27       72.03       61.17     23.84 o 
   0   1  27        3.53        8.48     19.99 o 
   1   1  27       68.39      129.90     30.92 o 
   2   1  27       22.61       25.59     21.17 o 
   3   1  27      145.48      113.22     38.01 o 
   4   1  27       37.20       17.81     27.42 o 
  -4   2  27      283.27      271.77     35.70 o 
  -3   2  27      305.26      321.35     43.42 o 
  -2   2  27      214.31      234.84     45.05 o 
  -1   2  27      454.64      414.47     46.00 o 
   0   2  27      893.49      919.79     80.93 o 
   1   2  27      419.74      365.07     43.40 o 
   2   2  27      204.49      199.48     35.09 o 
   3   2  27      322.00      346.91     50.12 o 
   4   2  27      285.48      221.12     42.70 o 
  -4   3  27      122.25       56.16     26.09 o 
  -3   3  27       76.82       81.54     24.86 o 
  -2   3  27       64.98       57.51     25.20 o 
  -1   3  27       10.98       47.51     23.03 o 
   0   3  27       44.53       48.03     24.57 o 
   1   3  27       10.20       12.44     21.02 o 
   2   3  27       54.07       10.20     24.35 o 
   3   3  27       67.86       82.16     31.16 o 
   4   3  27      112.89      152.47     38.28 o 
  -3   4  27       70.73       59.07     23.14 o 
  -2   4  27     1008.30     1096.13     94.31 o 
  -1   4  27       39.60       17.95     22.13 o 
   0   4  27      545.40      552.45     60.30 o 
   1   4  27       39.74       22.00     24.56 o 
   2   4  27      986.63     1139.49     98.63 o 
   3   4  27       71.31       55.21     49.03 o 
  -3   5  27       65.09       25.40     20.57 o 
  -2   5  27       84.33       84.68     23.72 o 
  -1   5  27       10.69       34.78     23.85 o 
   0   5  27       87.52      102.36     28.48 o 
   1   5  27        7.87       23.41     25.68 o 
   2   5  27       81.06       66.63     32.26 o 
   3   5  27       60.98       34.26     35.73 o 
  -2   6  27      229.36      268.87     35.23 o 
  -1   6  27      338.97      351.13     43.09 o 
   0   6  27      296.87      392.83     52.60 o 
   1   6  27      373.13      390.38     52.41 o 
   2   6  27      210.66      262.73     49.05 o 
  -1   7  27       77.54       16.27     31.58 o 
   0   7  27       31.45       -3.73     25.82 o 
   1   7  27       71.27      140.18     60.31 o 
   0   0  28      670.55      870.09     91.64 o 
   1   0  28       44.23       48.07     24.10 o 
   2   0  28      442.85      388.26     46.57 o 
   3   0  28        9.28       25.64     23.93 o 
  -3   1  28       38.98       24.26     24.46 o 
  -2   1  28      165.89      138.65     31.30 o 
  -1   1  28       41.42       31.64     24.04 o 
   0   1  28      246.90      219.77     35.45 o 
   1   1  28       28.45       17.06     21.32 o 
   2   1  28      156.91      175.44     44.50 o 
   3   1  28       45.78       36.89     26.98 o 
  -3   2  28      226.66      174.54     48.77 o 
  -2   2  28      225.76      216.69     37.45 o 
  -1   2  28      464.83      439.45     48.41 o 
   0   2  28      163.26      185.37     35.22 o 
   1   2  28      468.19      503.53     64.64 o 
   2   2  28      235.28      206.10     36.43 o 
   3   2  28      219.79      226.89     74.74 o 
  -2   3  28       33.65       24.66     25.80 o 
  -1   3  28      280.44      281.94     40.58 o 
   0   3  28       43.73       19.15     22.66 o 
   1   3  28      330.82      375.93     45.27 o 
   2   3  28       31.71        5.92     37.28 o 
  -2   4  28        0.72       31.50     34.35 o 
  -1   4  28      413.48      411.37     47.35 o 
   0   4  28       24.34       23.65     22.39 o 
   1   4  28      407.65      401.78     52.54 o 
   2   4  28        2.41      -29.25     33.84 o 
  -1   5  28      264.02      211.05     52.35 o 
   0   5  28        0.55      -23.02     23.02 o 
   1   5  28      231.03      417.73    100.54 o 
   0   1  29       44.01       16.67     33.62 o 
                                                 
